# Supplementary material for: Ligand dependent interaction between PC-TP and PPARδ mitigates diet-induced hepatic steatosis in male mice
Source: Nat Commun. 2023 May 12;14:2748. doi: 10.1038/s41467-023-38010-w (PMC10182070; doi:10.1038/s41467-023-38010-w)
Supplement: Supplementary file 4 — Supplementary Data 1 [file 41467_2023_38010_MOESM4_ESM.xlsx]

## Sheet: Sheet1
							CHOW CTRL						CHOW KO						HFD WT						HFD KO
Lipid ID	Class	FattyAcid	CalcMz	Ion Formula	Ionization Mode	Grade	Liver-1	Liver-2	Liver-3	Liver-4	Liver-5	Liver-6	Liver-7	Liver-8	Liver-9	Liver-10	Liver-11	Liver-12	Liver-13	Liver-14	Liver-15	Liver-16	Liver-17	Liver-18	Liver-19	Liver-20	Liver-21	Liver-22	Liver-23	Liver-24
Co(Q8)+NH4	Co	(Q8)	744.593	C49 H78 O4 N1	POS	A	0.283942	0.291916	0.100871	0.366113	0.248444	0.281127	0.465482	0.225855	0.379099	0.331076	0.33683	0.16525	0.126061	0.285632	0.137417	0.192828	0.129817	0.0919454	0.219468	0.555064	0.192805	0.498879	0.274101	0.372896
Co(Q9)+NH4	Co	(Q9)	812.655	C54 H86 O4 N1	POS	A	1.94753	2.54014	0.664731	3.04358	1.75168	1.69164	3.74707	1.59295	3.11011	1.88362	2.47731	1.00393	1.70531	5.15194	1.60606	1.96436	1.72473	1.17001	1.77935	6.94996	3.48989	9.65666	4.59121	6.78721
DG(16:0_18:1)+NH4	DG	(16:0_18:1)	612.556	C37 H74 O5 N1	POS	A	0.0196159	0.0159527	0.00324278	0.010173	0.0133861	0.0222673	0.0373458	0.0186308	0.0222097	0.0315394	0.0289067	0.0110789	0.0632011	0.140716	0.0590326	0.122934	0.109537	0.0995028	0.812145	0.401447	0.301542	0.273111	0.0669053	0.0923674
DG(18:0_18:0)+NH4	DG	(18:0_18:0)	642.603	C39 H80 O5 N1	POS	A	1.25857	1.65852	0.78027	1.86044	2.03568	1.05304	1.80269	1.05297	1.36495	2.12403	2.20557	1.08897	0.809334	1.99389	2.62376	1.31576	1.16646	0.945629	1.49995	2.31511	0.898629	3.633	2.88313	3.11031
DG(18:1_18:1)+NH4	DG	(18:1_18:1)	638.572	C39 H76 O5 N1	POS	A	0.145637	0.093489	0.00379987	0.00963641	0.00613795	0.0114268	0.186672	0.0831753	0.156285	0.119045	0.113544	0.00709183	0.191157	0.330831	0.127898	0.168891	0.181896	0.192509	2.68004	1.13316	0.807649	0.852724	0.636681	0.646374
DG(18:1_18:2)+NH4	DG	(18:1_18:2)	636.556	C39 H74 O5 N1	POS	A	0.000627138	0.000112163	0.000108071	0.00269963	0.00303819	0.00126125	0.00348775	0.00218021	0.00276946	0.0035136	0.00286659	0.00177317	0.00505993	0.00758333	0.0052296	0.00938743	0.00651045	0.00547705	0.858374	0.0419615	0.0522369	0.0233901	0.00608997	0.00874409
DG(18:2_18:2)+NH4	DG	(18:2_18:2)	634.541	C39 H72 O5 N1	POS	A	0.109325	0.0321945	0.00126854	0.0612625	0.0210688	0.0139135	0.282686	0.0203402	0.209248	0.211587	0.199949	0.0971004	0.0355442	0.0505448	0.02068	0.0246116	0.0280395	0.0440835	0.865396	0.0810447	0.0726472	0.256721	0.0159606	0.0245603
Hex1Cer(d18:1_24:0)+H	Hex1Cer	(d18:1_24:0)	812.697	C48 H94 O8 N1	POS	A	0.116304	0.116867	0.00912141	0.0846222	0.106183	0.150489	0.142563	0.0924968	0.18102	0.149142	0.148378	0.102126	0.0705552	0.0851317	0.0465836	0.0845906	0.0752995	0.0681667	0.112487	0.210883	0.156618	0.279338	0.249884	0.283673
PE(16:0_18:2)+H	PE	(16:0_18:2)	716.522	C39 H75 O8 N1 P1	POS	A	1.25826	0.609784	0.466791	0.564484	0.319792	0.855586	0.822644	0.479148	1.07443	0.865824	0.915353	0.560202	0.413768	0.269588	0.0597409	0.129811	0.134669	0.235286	0.209292	0.730357	0.366649	1.00596	0.226796	0.285647
PE(16:0p_20:4)+H	PE	(16:0p_20:4)	724.528	C41 H75 O7 N1 P1	POS	A	0.022164	0.0328029	0.0275327	0.0319298	0.0297457	0.0289278	0.0328048	0.0282193	0.0469882	0.0516743	0.046279	0.0230804	0.0350864	0.0408218	0.00955167	0.0322664	0.0325468	0.0426904	0.0346667	0.0834653	0.0779731	0.0688473	0.0408077	0.0313004
PE(16:0p_22:6)+H	PE	(16:0p_22:6)	748.528	C43 H75 O7 N1 P1	POS	A	0.0233721	0.029701	0.0216432	0.0181568	0.0198915	0.0294765	0.0390741	0.0269526	0.0388005	0.0298715	0.029377	0.0238775	0.0277033	0.0182728	0.00727528	0.015783	0.0181812	0.0275694	0.0211104	0.0505354	0.031679	0.0377293	0.0201988	0.0208847
PE(18:0_20:4)+H	PE	(18:0_20:4)	768.554	C43 H79 O8 N1 P1	POS	A	0.480613	0.452964	0.294669	0.333408	0.329573	0.461824	0.652612	0.40794	0.724976	0.599618	0.586378	0.870751	0.734264	0.786694	0.332165	0.572439	0.591246	0.714351	0.748854	1.58737	0.900383	1.60781	0.818042	0.732514
PE(18:0p_20:4)+H	PE	(18:0p_20:4)	752.559	C43 H79 O7 N1 P1	POS	A	0.000542414	0.00285021	0.00172808	0.00177828	0.00302037	0.00192458	0.00154113	0.00270405	0.000614854	0.00354631	0.00243479	0.00195908	0.00659492	0.00621731	0.00256533	0.0082807	0.00462662	0.00719953	0.0174793	0.0224257	0.0148369	0.0137999	0.00872421	0.00808626
PE(18:1_22:6)+H	PE	(18:1_22:6)	790.538	C45 H77 O8 N1 P1	POS	A	0.591637	0.636369	0.684209	0.333668	0.317158	4.74009e-05	0.673324	1.01832	0.579604	0.580031	0.593687	0.360707	0.503505	0.579953	0.2601	0.525221	0.466033	0.524674	0.629025	0.793174	0.632285	0.830715	0.487239	0.416065
TG(14:0_18:2_18:3)+NH4	TG	(14:0_18:2_18:3)	842.723	C53 H96 O6 N1	POS	A	0.314573	0.253187	0.00472224	0.332774	0.161772	1.12381	1.12516	0.104085	0.408532	0.445899	0.451185	0.300663	0.454105	4.00635	4.18506	3.56086	3.4025	1.78195	0.795182	7.58234	1.27071	9.78579	1.42827	1.60714
TG(15:0_16:0_16:0)+NH4	TG	(15:0_16:0_16:0)	810.755	C50 H100 O6 N1	POS	A	0.0187613	0.0188113	0.0471601	0.0305103	0.017773	0.0162905	0.0205571	0.0114142	0.0193976	0.019585	0.00147244	0.0154692	0.0191266	0.0269311	0.0270218	0.0163801	0.00971588	0.0190347	0.038427	0.0501902	0.0129725	0.039977	0.019008	0.0204014
TG(15:0_16:0_16:1)+NH4	TG	(15:0_16:0_16:1)	808.739	C50 H98 O6 N1	POS	A	0.0330029	0.0280292	0.0904099	0.0509379	0.0283979	0.0308686	0.0295492	0.0237906	0.0307406	0.0364672	0.0301466	0.0281382	0.0341633	0.0665546	0.0953364	0.0847943	0.0534879	0.0517216	0.0833334	0.109664	0.0548277	0.0223654	0.033409	0.028481
TG(15:0_16:0_18:1)+NH4	TG	(15:0_16:0_18:1)	836.77	C52 H102 O6 N1	POS	A	0.0924862	0.063771	0.0739497	0.108095	0.0649308	0.0876891	0.190893	0.0357946	0.121571	0.113892	0.136396	0.0582696	0.219509	0.760625	1.16993	0.874233	0.644056	0.585615	0.531187	1.35516	0.444229	1.4334	0.342303	0.293289
TG(15:0_16:0_18:2)+NH4	TG	(15:0_16:0_18:2)	834.755	C52 H100 O6 N1	POS	A	0.33991	0.278791	0.10854	0.381923	0.272553	0.331215	0.423997	0.285881	0.390279	0.348641	0.366242	0.206215	0.296978	0.712939	1.293	1.03829	0.785094	0.590663	0.590144	1.42128	0.592112	1.4131	0.369834	0.323844
TG(15:0_16:1_18:2)+NH4	TG	(15:0_16:1_18:2)	832.739	C52 H98 O6 N1	POS	A	0.0959562	0.071214	0.0258745	0.10529	0.059561	0.161761	0.221188	0.0344363	0.179656	0.131818	0.135408	0.08053	0.142393	0.404664	0.723847	0.614519	0.451759	0.321589	0.260015	0.823523	0.319236	0.832528	0.180806	0.210621
TG(15:0_18:1_20:4)+NH4	TG	(15:0_18:1_20:4)	884.77	C56 H102 O6 N1	POS	A	0.279435	0.298072	0.00240787	0.278401	0.147434	0.398262	0.617911	0.100345	0.573645	0.353034	0.378354	0.263801	0.557637	1.29319	1.7088	1.36652	1.05909	0.874343	0.303003	2.16367	0.637521	2.26887	0.546992	0.483208
TG(15:0_18:1_22:6)+NH4	TG	(15:0_18:1_22:6)	908.77	C58 H102 O6 N1	POS	A	0.35353	0.331929	0.0017116	0.461051	0.252223	0.515443	0.752499	0.108481	0.617588	0.434329	0.420976	0.317602	0.176437	0.625547	1.04783	0.79219	0.611512	0.465712	0.313355	1.19735	0.370567	1.0318	0.450032	0.299512
TG(15:0_18:1D7_15:0)+NH4	TG	(15:0_18:1D7_15:0)	829.798	C51 H93 O6 D7 N1	POS	A	1.04984	1.96954	0.237168	1.05873	1.57793	1.1027	1.02757	1.78115	1.26699	1.06365	1.02687	0.888132	0.466669	0.271248	0.389108	0.14782	0.0434863	0.013048	0.476149	2.98653e-06	0.2572	0.142676	0.793218	0.921302
TG(15:0_18:2_18:3)+NH4	TG	(15:0_18:2_18:3)	856.739	C54 H98 O6 N1	POS	A	0.080702	0.074379	7.99221e-05	0.0791371	0.0340722	0.176976	0.2287	0.0254365	0.220548	0.0969623	0.104846	0.0734353	0.126683	0.419146	0.424159	0.42034	0.305123	0.212207	0.0864508	0.723301	0.151102	0.934011	0.137693	0.141567
TG(15:0_18:2_20:4)+NH4	TG	(15:0_18:2_20:4)	882.755	C56 H100 O6 N1	POS	A	0.0340867	0.0571827	7.89012e-05	0.126215	0.0296365	0.173263	0.152161	0.0312936	0.147428	0.110483	0.105771	0.0828842	0.18197	0.505151	0.706223	0.645387	0.428698	0.346058	0.15037	0.678658	0.213935	0.989798	0.273097	0.255221
TG(16:0_10:1_18:1)+NH4	TG	(16:0_10:1_18:1)	764.676	C47 H90 O6 N1	POS	A	0.0176393	0.00266724	0.0151272	0.0306434	0.0106594	0.0334058	0.0310355	0.00546012	0.0470565	0.0109836	0.0158485	0.0123595	0.0132002	0.293157	0.137968	0.0326799	0.0362115	0.0453353	0.0123876	0.287998	0.0168537	0.0933436	0.0249678	0.106623
TG(16:0_12:1_18:2)+NH4	TG	(16:0_12:1_18:2)	790.692	C49 H92 O6 N1	POS	A	0.0510332	0.0332977	0.0131642	0.0862821	0.0431968	0.127269	0.122312	0.0133069	0.159177	0.0652522	0.033324	0.0370258	0.107122	0.829797	0.334394	0.345575	0.257426	0.120566	0.0603205	0.665782	0.143254	0.928718	0.24416	0.334881
TG(16:0_13:0_18:2)+NH4	TG	(16:0_13:0_18:2)	806.723	C50 H96 O6 N1	POS	A	0.028473	0.022299	0.0422766	0.0473893	0.0230085	0.0106215	0.042219	0.0168216	0.0400788	0.0306418	0.0289773	0.0251065	0.0373384	0.0918841	0.148038	0.122556	0.0894051	0.0611043	0.0639556	0.0343269	0.0665551	0.17022	0.0181504	0.0620759
TG(16:0_14:0_16:1)+NH4	TG	(16:0_14:0_16:1)	794.723	C49 H96 O6 N1	POS	A	0.0841355	0.051348	0.100344	0.136236	0.0524573	0.113849	0.133676	0.0471968	0.088476	0.0940535	0.107575	0.0533974	0.165126	0.705707	0.928892	0.640081	0.565312	0.333182	0.4299	0.759641	0.302198	0.87255	0.269513	0.285809
TG(16:0_14:0_18:2)+NH4	TG	(16:0_14:0_18:2)	820.739	C51 H98 O6 N1	POS	A	0.811211	0.558842	0.118559	0.925068	0.438529	1.44517	1.72241	0.320198	1.08732	1.3729	1.29052	0.591697	1.34299	5.19882	8.90224	7.03482	5.84019	3.50251	3.47119	8.22899	3.42678	7.62009	2.10086	1.80743
TG(16:0_16:0_16:0)+NH4	TG	(16:0_16:0_16:0)	824.77	C51 H102 O6 N1	POS	A	0.210277	0.220068	0.137075	0.396683	0.238756	0.173441	0.342864	0.0984194	0.205751	0.306631	0.335515	0.120244	0.194102	0.93212	1.10831	0.687778	0.441519	0.430579	0.907677	1.29337	0.223737	1.14424	0.552412	0.502407
TG(16:0_16:0_16:1)+NH4	TG	(16:0_16:0_16:1)	822.755	C51 H100 O6 N1	POS	A	0.585232	0.417809	0.144989	0.75231	0.36527	0.711433	0.955571	0.274412	0.659646	0.871134	0.961739	0.389996	0.953862	3.38962	5.14237	3.55498	3.0128	2.20545	2.98731	4.16558	1.95482	4.57614	1.74457	1.25647
TG(16:0_16:0_17:0)+NH4	TG	(16:0_16:0_17:0)	838.786	C52 H104 O6 N1	POS	A	0.00982581	0.0114516	0.0248603	0.0141462	0.0086933	0.00643488	0.0147919	0.00529298	0.00930355	0.0110766	0.0112857	0.00644705	0.014026	0.152132	0.160157	0.0987037	0.0684058	0.0480981	0.042229	0.279667	0.0264131	0.266495	0.0473376	0.0449345
TG(16:0_16:0_18:1)+NH4	TG	(16:0_16:0_18:1)	850.786	C53 H104 O6 N1	POS	A	3.69458	3.22171	0.202697	4.003	2.46333	3.56113	5.98557	1.41206	4.51899	5.90901	6.1834	1.77613	9.06546	25.9458	41.8954	28.7098	22.8234	17.9204	19.6973	40.2746	13.1823	40.2554	12.4368	12.7485
TG(16:0_16:0_22:6)+NH4	TG	(16:0_16:0_22:6)	896.77	C57 H102 O6 N1	POS	A	5.02764	4.32191	0.0452475	6.42576	2.04593	4.52869	9.97262	1.94158	9.1762	6.71043	5.22124	4.8423	14.7364	31.2728	47.1777	40.0824	27.2522	18.1012	18.0575	54.6843	16.8005	53.3045	15.8712	17.274
TG(16:0_16:1_18:1)+NH4	TG	(16:0_16:1_18:1)	848.77	C53 H102 O6 N1	POS	A	8.42282	6.65863	0.284002	7.89836	5.05141	11.2292	16.703	3.63513	11.5975	12.6312	11.7967	5.57719	15.8909	31.8408	61.9856	43.6337	46.5087	33.9781	34.1683	47.1749	28.0377	66.3268	19.8837	17.0367
TG(16:0_16:1_18:2)+NH4	TG	(16:0_16:1_18:2)	846.755	C53 H100 O6 N1	POS	A	5.30784	4.36484	0.125565	4.75606	3.14007	9.24983	11.5161	2.65925	8.39187	8.20126	8.18573	4.93394	8.88921	24.7422	45.9998	35.9674	35.866	21.1569	17.9083	44.1683	17.5218	47.0698	9.70123	9.18472
TG(16:0_16:1_18:2)+NH4	TG	(16:0_16:1_18:2)	846.755	C53 H100 O6 N1	POS	A	0.0357179	0.0253298	0.00294766	0.0319018	0.0195388	0.0571306	0.0802141	0.016737	0.054637	0.0504102	0.0517795	0.0285979	0.0536351	0.126442	0.1239	0.15518	0.0590359	0.0766844	0.0767098	0.18316	0.0666593	0.124053	0.0592479	0.0628747
TG(16:0_16:1_18:3)+NH4	TG	(16:0_16:1_18:3)	844.739	C53 H98 O6 N1	POS	A	2.0614	1.70506	0.0233371	2.05884	1.08446	5.23996	5.7298	0.62935	4.56533	3.14974	3.16383	1.80439	3.53982	14.7947	22.038	18.1799	12.9847	7.53106	4.80227	25.3747	6.19279	29.492	4.99087	4.20536
TG(16:0_16:1_20:4)+NH4	TG	(16:0_16:1_20:4)	870.755	C55 H100 O6 N1	POS	A	5.96237	6.86537	0.0641573	7.38357	3.93329	19.1324	14.3349	2.45627	25.2253	13.5903	13.189	7.35745	14.1924	55.1135	55.2339	57.0251	46.9839	28.5995	12.1179	89.098	22.455	108.573	15.5552	15.7478
TG(16:0_16:1_22:6)+NH4	TG	(16:0_16:1_22:6)	894.755	C57 H100 O6 N1	POS	A	2.87285	2.7105	0.0208316	3.98748	1.97792	7.23514	8.92825	1.06138	8.48601	3.95804	4.28159	2.98141	3.11507	13.4123	31.5128	26.6456	21.095	13.0632	3.48213	41.4485	4.9266	24.9838	5.01662	4.50115
TG(16:0_17:0_18:1)+NH4	TG	(16:0_17:0_18:1)	864.801	C54 H106 O6 N1	POS	A	0.05995	0.0562759	0.0258542	0.0600147	0.0494401	0.0352507	0.119544	0.019807	0.0799038	0.0921087	0.0993834	0.0308365	0.24971	2.73924	3.90847	2.39656	2.02271	1.17495	0.731099	5.36379	0.732908	6.00839	0.791714	0.711201
TG(16:0_17:1_18:1)+NH4	TG	(16:0_17:1_18:1)	862.786	C54 H104 O6 N1	POS	A	0.445917	0.413174	0.0446079	0.426701	0.216091	0.436754	1.06392	0.181428	0.626347	0.564351	0.712862	0.218316	1.62463	7.70184	10.1774	7.91398	6.91755	5.17028	2.85894	14.3246	4.45457	15.5059	2.6074	2.38842
TG(16:0_17:1_18:2)+NH4	TG	(16:0_17:1_18:2)	860.77	C54 H102 O6 N1	POS	A	0.66962	0.733526	0.025319	0.638343	0.377598	0.790178	1.6116	0.277485	1.16868	0.830162	0.801238	0.491561	1.51744	3.63799	6.12085	4.44707	4.20735	2.8173	2.10418	8.06679	2.92364	8.36115	1.56356	1.37698
TG(16:0_17:1_18:2)+NH4	TG	(16:0_17:1_18:2)	860.77	C54 H102 O6 N1	POS	A	0.085284	0.00646094	0.00784372	0.0937517	0.0605466	0.0112595	0.176762	0.0376068	0.129965	0.112055	0.105411	0.0764611	0.0120483	0.260491	0.342939	0.408767	0.303704	0.25974	0.169959	0.541143	0.188348	0.693206	0.146797	0.127549
TG(16:0_18:1_18:1)+NH4	TG	(16:0_18:1_18:1)	876.801	C55 H106 O6 N1	POS	A	19.2981	17.6674	0.645276	16.0673	10.7054	18.1831	39.6993	8.21214	25.9283	28.1194	27.0477	10.1265	71.6395	185.246	321.278	236.332	246.006	143.217	115.989	319.183	132.177	306.2	66.5291	68.3884
TG(16:0_18:1_18:1)+NH4	TG	(16:0_18:1_18:1)	876.801	C55 H106 O6 N1	POS	A	0.037645	0.0332718	0.0085232	0.0215822	0.0157983	0.0286722	0.0916526	0.0160412	0.0422225	0.0463585	0.0512372	0.018936	0.20072	0.297589	0.753738	3.12266	1.26275	0.110736	0.29809	0.392496	1.15586	1.05241	0.540183	0.0864139
TG(16:0_18:1_18:2)+NH4	TG	(16:0_18:1_18:2)	874.786	C55 H104 O6 N1	POS	A	45.8208	41.4492	0.634758	41.7838	25.0014	45.857	75.5669	17.4912	64.1748	45.4096	48.9431	34.2459	87.2588	182.932	269.95	221.436	201.062	165.88	112.274	310.419	109.805	294.397	89.1795	89.6321
TG(16:0_18:1_18:2)+NH4	TG	(16:0_18:1_18:2)	874.786	C55 H104 O6 N1	POS	A	0.113875	0.103878	0.00251406	0.080005	0.0571474	0.130425	0.203376	0.0363759	0.208456	0.128726	0.14073	0.0638661	0.322682	0.935132	0.932858	0.595698	0.67501	0.47606	0.339984	0.788561	0.0953004	0.599237	0.676138	0.0299278
TG(16:0_18:1_19:0)+NH4	TG	(16:0_18:1_19:0)	892.833	C56 H110 O6 N1	POS	A	0.00914129	0.0150776	0.00644174	0.00867737	0.00998713	0.00452487	0.0300185	0.00305679	0.0107367	0.014016	0.0117537	0.00626784	0.0468914	0.959829	0.767943	0.504281	0.494067	0.177793	0.0718588	2.46297	0.16642	2.62746	0.23464	0.278584
TG(16:0_18:1_21:0)+NH4	TG	(16:0_18:1_21:0)	920.864	C58 H114 O6 N1	POS	A	0.0038278	0.00333367	0.005271	0.00320597	0.00446029	0.00187353	0.00264478	0.00236811	0.00634562	0.00490257	0.00367916	0.00391612	0.00820939	0.10578	0.074471	0.0692999	0.0271665	0.00837936	0.0125503	0.36039	0.0267488	0.541719	0.0408246	0.029264
TG(16:0_18:1_22:0)+NH4	TG	(16:0_18:1_22:0)	934.88	C59 H116 O6 N1	POS	A	0.00667714	0.00656985	0.00743036	0.00476053	0.00439531	0.00410453	0.0140854	0.00168889	0.00591024	0.0117792	0.0142768	0.00416619	0.0180437	0.271745	0.161831	0.194137	0.0577018	0.0330086	0.0182923	1.21978	0.0876024	2.67434	0.106245	0.140553
TG(16:0_18:1_22:4)+NH4	TG	(16:0_18:1_22:4)	926.817	C59 H108 O6 N1	POS	A	0.807211	1.09506	0.0126872	0.883546	0.572478	1.35136	1.68529	0.404177	1.13118	1.64623	0.866245	0.469492	3.236	21.8718	40.1085	32.1663	27.1338	15.3188	8.29753	38.6329	16.2702	31.7499	18.7294	16.9154
TG(16:0_18:1_24:0)+NH4	TG	(16:0_18:1_24:0)	962.911	C61 H120 O6 N1	POS	A	0.0016869	0.00160978	0.00194078	0.00129269	0.0011656	0.000917436	0.00311338	0.000490027	0.001435	0.0026448	0.00298132	0.000834881	0.00197751	0.0174615	0.0116268	0.0086976	0.00390551	0.00299652	0.000308197	0.0616863	0.00407606	0.128457	0.009134	0.00643191
TG(16:0_18:2_18:2)+NH4	TG	(16:0_18:2_18:2)	872.77	C55 H102 O6 N1	POS	A	33.3669	35.809	0.307681	31.6366	18.7805	47.4177	67.1347	12.8171	66.6209	34.9609	36.0747	34.5849	59.9719	117.085	144.48	110.332	119.009	79.4593	52.6364	180.042	62.9601	214.845	42.018	44.6067
TG(16:0_18:2_18:2)+NH4	TG	(16:0_18:2_18:2)	872.77	C55 H102 O6 N1	POS	A	0.0623476	0.0617344	0.00162188	0.0578929	0.0370823	0.101799	0.196404	0.0249449	0.160733	0.0809574	0.0644309	0.0459512	0.160481	0.186729	1.09249	0.164251	0.109532	0.318185	0.0392847	0.291757	0.246702	0.440401	0.0465112	0.254194
TG(16:0_18:2_22:6)+NH4	TG	(16:0_18:2_22:6)	920.77	C59 H102 O6 N1	POS	A	9.24262	10.4328	0.100813	16.644	9.68458	15.7535	19.8985	3.68785	18.5356	10.9439	10.7811	8.97611	11.4296	24.4465	31.789	27.2304	22.3616	23.7157	8.58587	57.8618	11.7994	54.7726	21.8827	18.3061
TG(16:0_22:1_22:6)+NH4	TG	(16:0_22:1_22:6)	978.848	C63 H112 O6 N1	POS	A	0.0312534	0.0212259	0.000104737	0.0151283	0.00828016	0.0140886	0.0322119	0.00514691	0.0310425	0.0207146	0.0202609	0.00957878	0.103008	0.458778	0.279718	0.263162	0.166479	0.0865903	0.0427725	0.546911	0.146714	0.683688	0.428429	0.286356
TG(16:0_22:6_22:6)+NH4	TG	(16:0_22:6_22:6)	968.77	C63 H102 O6 N1	POS	A	0.442428	0.311678	0.00433893	0.898414	0.385518	0.67829	0.647849	0.123853	0.76788	0.412861	0.41676	0.302039	0.440854	1.94514	2.49878	2.16292	1.99766	0.963431	0.282845	2.65184	0.444121	1.88134	1.19577	1.01955
TG(16:1_12:0_18:1)+NH4	TG	(16:1_12:0_18:1)	792.708	C49 H94 O6 N1	POS	A	0.101387	0.0644575	0.0658965	0.176962	0.0790187	0.194971	0.208497	0.0380965	0.214231	0.111477	0.115453	0.0607037	0.231494	1.14191	1.14997	0.834886	0.681073	0.383371	0.308145	1.23473	0.402678	1.35777	0.408088	0.459418
TG(16:1_14:0_18:2)+NH4	TG	(16:1_14:0_18:2)	818.723	C51 H96 O6 N1	POS	A	0.370073	0.26135	0.0414273	0.442683	0.24863	1.03437	0.99806	0.133496	0.804863	0.507829	0.605387	0.29116	0.687808	3.29434	4.45539	3.7672	2.92736	1.41876	1.12065	4.50964	1.41375	5.47908	1.24726	1.52289
TG(16:1_14:1_18:2)+NH4	TG	(16:1_14:1_18:2)	816.708	C51 H94 O6 N1	POS	A	0.0935654	0.0592773	0.0153145	0.137019	0.0694854	0.306154	0.276764	0.0209383	0.39121	0.0965514	0.0916288	0.085937	0.17824	1.41589	1.06586	0.968876	0.774847	0.398194	0.136809	1.28352	0.356504	1.56519	0.35945	0.542572
TG(16:1_17:1_18:2)+NH4	TG	(16:1_17:1_18:2)	858.755	C54 H100 O6 N1	POS	A	0.439533	0.408711	0.00826474	0.447422	0.246129	0.608348	0.987906	0.144276	0.903275	0.483319	0.499423	0.398738	0.602325	1.3938	1.87771	1.72801	1.36501	1.11672	0.661698	2.81912	0.909367	3.13826	0.598378	0.595961
TG(16:1_18:2_18:3)+NH4	TG	(16:1_18:2_18:3)	868.739	C55 H98 O6 N1	POS	A	1.2233	1.09612	0.00752265	1.09561	0.54782	3.84924	4.38139	0.356361	4.34938	1.87535	1.67945	1.21321	2.35517	14.0512	13.2788	12.0863	6.68562	4.37005	2.30934	22.195	3.80212	28.1405	4.29456	4.62106
TG(16:1_18:2_20:5)+NH4	TG	(16:1_18:2_20:5)	892.739	C57 H98 O6 N1	POS	A	0.966926	0.828867	0.0088526	1.23788	0.596007	4.3343	4.23599	0.302941	3.746	1.38872	1.43018	0.96996	0.874143	5.0797	3.41716	3.19212	2.22517	1.66097	0.67736	8.51257	1.12968	10.4146	1.11297	1.70969
TG(16:1_18:2_22:6)+NH4	TG	(16:1_18:2_22:6)	918.755	C59 H100 O6 N1	POS	A	1.61462	1.21722	0.0116962	2.10707	1.2362	3.8799	4.09969	0.50781	4.18423	3.70918	2.3277	1.38994	1.48212	10.6631	10.603	9.74564	7.82407	3.28815	1.78266	17.1856	2.93958	18.1639	1.97421	1.92622
TG(16:1_18:3_22:6)+NH4	TG	(16:1_18:3_22:6)	916.739	C59 H98 O6 N1	POS	A	0.0941844	0.0816246	0.00115795	0.113903	0.0606627	0.357959	0.300858	0.0280281	0.353335	0.128207	0.152488	0.0790206	0.100861	0.578478	0.482667	0.465444	0.403083	0.167289	0.0624066	1.13724	0.109379	1.35855	0.209139	0.24485
TG(16:1_20:4_22:6)+NH4	TG	(16:1_20:4_22:6)	942.755	C61 H100 O6 N1	POS	A	0.555569	0.435292	0.00744067	0.812862	0.405953	1.31391	1.33701	0.150017	1.5632	0.848202	0.872671	0.485957	0.393314	1.63386	1.58431	1.34651	1.03768	0.381958	0.16736	2.00288	0.42059	2.61022	0.587953	0.611705
TG(17:0_18:1_18:1)+NH4	TG	(17:0_18:1_18:1)	890.817	C56 H108 O6 N1	POS	A	0.201522	0.196448	0.0165618	0.163257	0.105328	0.102117	0.458566	0.0647681	0.243968	0.248727	0.261393	0.0864442	1.1738	8.48324	10.7278	9.41952	8.90639	4.40463	1.93492	16.6475	4.12148	16.1067	2.60342	2.49402
TG(17:0_18:1_18:1)+NH4	TG	(17:0_18:1_18:1)	890.817	C56 H108 O6 N1	POS	A	0.00126658	0.00146863	0.000377021	0.000628371	0.000594132	0.000342615	0.00143033	0.000264336	0.00154259	0.00165453	0.000679148	0.000452264	0.00567752	0.0510097	0.0560076	0.0524752	0.050055	0.0182497	0.00751163	0.0843745	0.0181548	0.0779105	0.0152374	0.0160604
TG(17:0_18:1_18:2)+NH4	TG	(17:0_18:1_18:2)	888.801	C56 H106 O6 N1	POS	A	0.675566	0.637948	0.0174201	0.580988	0.342642	0.480226	1.42134	0.187442	0.961341	0.728229	0.752644	0.368774	2.2494	6.64294	8.64208	7.08757	6.64633	4.23772	3.10153	10.6575	4.56671	11.5646	2.55419	2.43942
TG(17:0_18:1_18:3)+NH4	TG	(17:0_18:1_18:3)	886.786	C56 H104 O6 N1	POS	A	0.672031	0.636524	0.00881852	0.589866	0.357527	0.604531	1.33063	0.172061	1.07731	0.662739	0.657353	0.493828	1.38116	2.77848	3.37842	2.71873	2.81823	1.86875	1.49939	4.21716	1.93582	4.69869	1.20395	1.10329
TG(17:0_18:1_22:4)+NH4	TG	(17:0_18:1_22:4)	940.833	C60 H110 O6 N1	POS	A	0.0417988	0.0432774	5.02722e-05	0.0319525	0.0177206	0.0131457	0.0990312	0.00253558	0.0297947	0.0228542	0.0182509	0.0146295	0.0847734	0.164845	0.200257	0.203661	0.0913909	0.0948075	0.0516992	0.287587	0.100224	0.0860055	0.0528505	0.0679717
TG(17:0_18:1_22:5)+NH4	TG	(17:0_18:1_22:5)	938.817	C60 H108 O6 N1	POS	A	0.0296076	0.0379588	0.000157313	0.034619	0.0244879	0.0268026	0.0690015	0.00825896	0.0504084	0.0366999	0.0378551	0.0200242	0.11248	0.211478	0.0903651	0.236595	0.0692782	0.12878	0.107122	0.345084	0.0841376	0.272529	0.293139	0.248832
TG(17:0_18:2_22:6)+NH4	TG	(17:0_18:2_22:6)	934.786	C60 H104 O6 N1	POS	A	0.122253	0.130744	0.000487009	0.179004	0.121119	0.127248	0.189816	0.0427899	0.185215	0.151918	0.144314	0.0950455	0.141102	0.237407	0.320853	0.286828	0.225343	0.179704	0.135841	0.395529	0.17635	0.335833	0.233129	0.186699
TG(18:0_16:0_17:0)+NH4	TG	(18:0_16:0_17:0)	866.817	C54 H108 O6 N1	POS	A	0.00316559	0.00407267	0.00777393	0.00437147	0.00373651	0.00308879	0.00437568	0.00190101	0.00273376	0.00375431	0.0028912	0.00233755	0.00428692	0.0816051	0.0431737	0.0357911	0.0258078	0.0158418	0.0106504	0.181525	0.00813213	0.196482	0.0168955	0.0178744
TG(18:0_16:0_18:0)+NH4	TG	(18:0_16:0_18:0)	880.833	C55 H110 O6 N1	POS	A	0.0712392	0.100127	0.0741127	0.0963833	0.10348	0.0390689	0.130074	0.0350454	0.0593122	0.112196	0.116	0.0520415	0.0536381	1.01043	0.702741	0.390042	0.272908	0.104893	0.138323	2.22829	0.092005	2.77112	0.265054	0.240073
TG(18:0_16:0_18:1)+NH4	TG	(18:0_16:0_18:1)	878.817	C55 H108 O6 N1	POS	A	0.389394	0.395126	0.0841671	0.375587	0.274566	0.256504	0.876655	0.138084	0.431195	0.702561	0.709237	0.150119	2.64565	43.8277	62.6515	40.8587	40.6105	26.9994	15.8609	78.3133	7.85802	53.4487	16.9779	15.8353
TG(18:0_16:0_20:0)+NH4	TG	(18:0_16:0_20:0)	908.864	C57 H114 O6 N1	POS	A	0.14524	0.239697	0.111352	0.190585	0.269728	0.0773948	0.25226	0.0624445	0.111209	0.256613	0.165475	0.0581796	0.0451484	0.376279	0.394221	0.161902	0.112169	0.0439288	0.0885693	0.716524	0.0708431	0.885952	0.362249	0.159796
TG(18:0_16:0_22:6)+NH4	TG	(18:0_16:0_22:6)	924.801	C59 H106 O6 N1	POS	A	5.50339	3.65639	0.0271131	4.39422	2.7877	3.96641	6.28478	1.52905	5.04174	4.04497	4.1457	2.44262	16.482	20.8852	54.8175	27.8254	26.1785	15.9121	20.8537	34.1158	5.05937	30.1301	8.9912	28.1731
TG(18:0_17:0_20:4)+NH4	TG	(18:0_17:0_20:4)	914.817	C58 H108 O6 N1	POS	A	0.144064	0.0818139	0.00258063	0.0556534	0.0465898	0.0728815	0.241466	0.0333465	0.104705	0.165644	0.0753915	0.0414071	0.323378	0.868363	1.12018	0.931195	0.835701	0.553294	0.233934	1.2595	0.723836	1.06673	0.661127	0.640724
TG(18:0_18:0_22:4)+NH4	TG	(18:0_18:0_22:4)	956.864	C61 H114 O6 N1	POS	A	0.00612456	0.00352228	0.000704426	0.00475996	0.0023885	0.00324114	0.00783237	0.00323403	0.00866051	0.00837789	0.00739296	0.0020536	0.0173156	0.180146	0.11168	0.100546	0.0519326	0.027371	0.0082037	0.448336	0.0299239	0.66966	0.0748117	0.0522423
TG(18:0_18:1_18:1)+NH4	TG	(18:0_18:1_18:1)	904.833	C57 H110 O6 N1	POS	A	0.99578	0.884527	0.0573848	0.69581	0.502139	0.520614	1.86399	0.317354	1.06938	1.44052	1.55409	0.363335	7.60998	52.1141	74.0921	57.0295	57.0746	29.2321	17.5312	82.9482	28.412	41.1408	20.9243	19.4341
TG(18:0_18:1_18:2)+NH4	TG	(18:0_18:1_18:2)	902.817	C57 H108 O6 N1	POS	A	6.96127	6.19371	0.207913	5.99618	4.14564	5.04907	12.5288	2.50602	8.54866	9.09509	9.36849	3.302	28.2884	67.0038	92.3439	72.6473	73.4393	46.7722	47.7778	77.2552	44.2614	83.1971	35.6442	33.259
TG(18:0_18:1_22:5)+NH4	TG	(18:0_18:1_22:5)	952.833	C61 H110 O6 N1	POS	A	0.407407	0.398813	0.00415627	0.624804	0.408599	0.476015	0.83747	0.195273	0.681503	0.445331	0.626544	0.259637	1.84631	3.46718	6.6958	5.86627	3.86414	2.4259	2.25069	6.15022	3.34257	4.94929	6.18727	5.01074
TG(18:0_18:1_22:6)+NH4	TG	(18:0_18:1_22:6)	950.817	C61 H108 O6 N1	POS	A	0.206896	0.181194	0.00352433	0.218447	0.129441	0.169277	0.27336	0.0564207	0.227402	0.172797	0.192444	0.0992171	0.634595	1.65034	2.22132	1.77769	1.77765	1.08678	0.678277	2.64978	0.973049	2.35865	2.29013	1.80553
TG(18:1_18:1_18:2)+NH4	TG	(18:1_18:1_18:2)	900.801	C57 H106 O6 N1	POS	A	14.1754	13.7948	0.18792	13.6029	9.54008	10.1911	20.0729	5.14216	14.1847	15.3454	15.212	8.52851	34.2577	63.8234	81.3864	68.309	72.1231	37.5369	54.9228	84.3088	50.8829	77.9742	44.7119	43.2798
TG(18:1_18:1_18:2)+NH4	TG	(18:1_18:1_18:2)	900.801	C57 H106 O6 N1	POS	A	0.00467702	0.0359867	0.000788649	0.00482475	0.00349411	0.00227381	0.0147912	0.000805782	0.0049133	0.00735864	0.00731408	0.00263145	0.100659	0.706652	0.697607	0.666143	0.570864	0.180824	0.015608	1.12046	0.100933	1.09704	0.200678	0.306127
TG(18:1_18:1_22:6)+NH4	TG	(18:1_18:1_22:6)	948.801	C61 H106 O6 N1	POS	A	3.27466	2.16829	0.0229844	4.30443	2.41925	2.40546	3.2412	1.03315	2.30483	2.82464	3.56534	2.0086	4.78065	8.65553	11.7208	9.34042	8.53949	4.89053	5.4654	12.1429	6.47622	11.3918	12.004	9.57334
TG(18:1_18:2_18:2)+NH4	TG	(18:1_18:2_18:2)	898.786	C57 H104 O6 N1	POS	A	18.8449	16.8426	0.122157	14.1903	11.5833	16.9545	25.4996	5.74841	23.047	16.6387	16.6345	12.1012	30.7882	61.3832	80.5446	63.185	57.8827	38.0273	20.2847	95.2413	26.4684	90.232	31.2991	32.8181
TG(18:1_18:2_21:0)+NH4	TG	(18:1_18:2_21:0)	944.864	C60 H114 O6 N1	POS	A	0.0466834	0.0314447	0.00216453	0.0207442	0.0147666	0.0231729	0.0613485	0.0128782	0.0173988	0.0444032	0.0349453	0.0202114	0.0527459	0.351177	0.306517	0.30751	0.192005	0.0713183	0.0416826	0.746994	0.157762	0.832669	0.151923	0.109873
TG(18:1_18:2_22:6)+NH4	TG	(18:1_18:2_22:6)	946.786	C61 H104 O6 N1	POS	A	3.38667	3.48679	0.0458299	7.02749	3.27314	2.98083	4.5311	0.929629	4.94114	3.4335	3.31056	2.1521	4.4042	7.58527	9.08948	7.66598	6.89877	4.58609	4.25209	11.2481	5.14331	9.71323	8.26826	7.43855
TG(18:1_18:3_22:6)+NH4	TG	(18:1_18:3_22:6)	944.77	C61 H102 O6 N1	POS	A	0.949096	0.757169	0.0137222	0.768717	0.483505	1.34305	1.46657	0.258084	1.64735	0.866461	0.840722	0.601452	0.967707	3.15176	4.52258	3.44934	2.78131	1.48645	0.705629	4.0484	1.07317	2.89068	2.29469	2.05268
TG(18:1_20:2_22:4)+NH4	TG	(18:1_20:2_22:4)	978.848	C63 H112 O6 N1	POS	A	0.0738941	0.0542949	0.000516435	0.0725194	0.063319	0.0699991	0.0985951	0.0192296	0.0747308	0.0901617	0.102379	0.0402202	0.213904	0.279359	0.556821	0.465231	0.359654	0.20835	0.294505	0.456716	0.447288	0.34098	1.45792	1.01727
TG(18:1_20:4_22:1)+NH4	TG	(18:1_20:4_22:1)	980.864	C63 H114 O6 N1	POS	A	0.0194694	0.0176356	0.000139121	0.0180547	0.0129127	0.00984896	0.024897	0.00506249	0.014395	0.017706	0.0170165	0.00679505	0.0933487	0.637377	0.730401	0.640087	0.465269	0.153921	0.099633	0.778254	0.374907	0.999814	0.940178	0.69615
TG(18:4_16:1_18:2)+NH4	TG	(18:4_16:1_18:2)	866.723	C55 H96 O6 N1	POS	A	0.125257	0.10993	0.000613082	0.169642	0.102817	0.595726	0.531747	0.0432154	0.575212	0.221011	0.260306	0.131844	0.16774	1.50049	1.59408	1.48444	0.599346	0.249918	0.108098	3.3049	0.180177	2.54117	0.6665	0.434384
TG(19:0_18:1_18:1)+NH4	TG	(19:0_18:1_18:1)	918.848	C58 H112 O6 N1	POS	A	0.0182602	0.0172915	0.00302774	0.0091125	0.00327884	0.00582004	0.0333852	0.00472113	0.0195357	0.0206236	0.0198783	0.00412084	0.0907456	1.10684	0.928673	0.87417	0.664064	0.219012	0.116704	2.68162	0.341567	2.96338	0.322267	0.29482
TG(19:0_18:1_18:2)+NH4	TG	(19:0_18:1_18:2)	916.833	C58 H110 O6 N1	POS	A	0.0613635	0.0564294	0.00553207	0.0369399	0.0306014	0.0401332	0.0988336	0.0206193	0.0906938	0.0613274	0.0673484	0.0321847	0.275504	2.30529	2.62693	2.40525	2.00997	0.744578	0.429813	3.97619	1.05162	3.5421	0.932283	0.782679
TG(20:0_16:0_18:1)+NH4	TG	(20:0_16:0_18:1)	906.848	C57 H112 O6 N1	POS	A	0.0704942	0.0767616	0.0243987	0.0480721	0.0401269	0.0372783	0.167003	0.0183491	0.0709464	0.153409	0.15593	0.0360659	0.321089	10.4415	7.87831	5.75541	3.19556	1.34093	0.620406	30.9316	1.53882	43.5037	2.51585	1.89287
TG(20:0_18:1_18:1)+NH4	TG	(20:0_18:1_18:1)	932.864	C59 H114 O6 N1	POS	A	0.000196578	0.0591877	0.00735359	0.0325587	0.0244545	0.0316717	0.123093	0.0187765	0.0729525	0.103658	0.100128	0.0157953	0.491482	7.08417	5.49115	4.89692	3.19876	1.03706	0.425491	16.281	2.11678	20.8562	1.99938	1.62584
TG(20:0_18:1_20:2)+NH4	TG	(20:0_18:1_20:2)	958.88	C61 H116 O6 N1	POS	A	0.0862841	0.0181579	0.00332928	0.0353752	0.0312394	0.0378752	0.0811817	0.00774145	0.0713663	0.0725222	0.081326	0.0302047	0.136091	1.40398	1.18712	1.24122	0.713583	0.161731	0.100534	3.41923	0.730291	4.29317	0.678198	0.517141
TG(20:0_18:1_20:4)+NH4	TG	(20:0_18:1_20:4)	954.848	C61 H112 O6 N1	POS	A	0.0806244	0.0754685	0.00314003	0.0706441	0.0539821	0.0855123	0.0693753	0.0255155	0.154152	0.0789561	0.0686351	0.0297348	0.379605	2.09854	3.08422	2.61586	3.14301	0.703387	0.447327	5.80016	1.24369	2.84188	2.13405	1.88172
TG(20:1_18:1_18:1)+NH4	TG	(20:1_18:1_18:1)	930.848	C59 H112 O6 N1	POS	A	0.561676	0.446279	0.0122271	0.220156	0.158366	0.248201	0.825686	0.0858293	0.540277	0.537348	0.564726	0.198382	2.79618	9.08495	18.6671	7.13951	14.9138	6.73131	4.68961	20.01	12.3194	18.1095	9.58542	8.31548
TG(20:1_18:1_18:2)+NH4	TG	(20:1_18:1_18:2)	928.833	C59 H110 O6 N1	POS	A	1.06391	0.997913	0.01312	0.740383	0.565639	0.684404	1.62404	0.267473	1.19019	1.17729	1.26577	0.45534	3.64617	12.0465	16.5854	14.2209	12.3143	5.49543	4.37546	19.554	7.27833	17.7287	7.79595	7.13458
TG(20:1_18:1_20:2)+NH4	TG	(20:1_18:1_20:2)	956.864	C61 H114 O6 N1	POS	A	0.146122	0.115031	0.0129739	0.0701358	0.0513748	0.034386	0.164028	0.0257837	0.140963	0.118029	0.0954751	0.0497541	0.398325	0.902488	1.32058	1.32993	0.908299	0.579016	0.319417	1.52381	1.25961	0.0579841	1.33126	1.02563
TG(20:1_18:1_22:6)+NH4	TG	(20:1_18:1_22:6)	976.833	C63 H110 O6 N1	POS	A	0.148805	0.13053	0.000265075	0.15476	0.102443	0.105428	0.165792	0.0336177	0.139575	0.159692	0.158718	0.0692942	0.362367	0.519074	0.635468	0.596443	0.459441	0.28502	0.288688	0.773383	0.520347	0.6736	1.3634	0.99348
TG(20:1_18:2_22:6)+NH4	TG	(20:1_18:2_22:6)	974.817	C63 H108 O6 N1	POS	A	0.280477	0.305842	0.00236192	0.355236	0.321225	0.248812	0.365865	0.0631061	0.481681	0.275155	0.250114	0.161615	0.449613	1.17385	1.70763	1.3554	1.13859	0.453022	0.632594	1.527	1.01869	1.08956	3.08236	2.29931
Cer(d18:1_16:0)+H	Cer	(d18:1_16:0)	538.519	C34 H68 O3 N1	POS	B	0.00103852	0.00123911	5.15635e-05	9.25662e-08	0.00193807	0.00177336	8.9586e-09	1.7031e-07	3.28386e-08	0.00139356	0.00134174	5.57642e-08	0.00273642	0.00361882	0.00210523	0.00303826	0.00470061	0.00217297	0.00202208	0.00577206	0.00500689	0.00535225	0.00354891	0.00374978
Cer(d18:1_20:0)+H	Cer	(d18:1_20:0)	594.582	C38 H76 O3 N1	POS	B	0.01487	0.0115486	0.00200952	0.00500955	0.00469327	0.0079212	0.011722	0.00622146	0.013859	0.0108265	0.0133065	0.0077653	0.0540717	0.0533709	0.0106478	0.0252835	0.0249895	0.0316949	0.0477471	0.118571	0.0652602	0.170476	0.0827479	0.0869704
Cer(d18:1_22:0)+H	Cer	(d18:1_22:0)	622.613	C40 H80 O3 N1	POS	B	1.66316	1.25914	0.195783	0.588774	0.562978	1.07159	1.47407	0.760058	1.76642	1.1317	1.19418	0.984087	1.70815	1.68173	0.709347	1.10712	0.988106	1.14358	1.59529	3.71947	2.10707	6.65083	2.63676	3.14029
Cer(d18:1_22:1)+H	Cer	(d18:1_22:1)	620.598	C40 H78 O3 N1	POS	B	0.00673214	0.0079789	0.00166322	0.000130436	0.00260169	0.000377195	0.00730259	0.00227578	0.0104398	0.0138003	0.0123887	0.000973566	0.0128717	0.0187943	0.00674273	0.000185311	0.0113245	0.010268	0.0199552	0.0429632	0.0450242	0.0462249	0.0237948	0.00663386
Cer(d18:1_23:0)+H	Cer	(d18:1_23:0)	636.629	C41 H82 O3 N1	POS	B	0.503952	0.414889	0.0446081	0.256981	0.268136	0.189761	0.459532	0.292304	0.463243	0.26748	0.31128	0.274231	0.413109	0.456866	0.18116	0.351077	0.36535	0.339601	0.301491	0.635658	0.600708	0.96134	0.846362	0.968862
Cer(d18:1_24:0)+H	Cer	(d18:1_24:0)	650.645	C42 H84 O3 N1	POS	B	1.82731	1.43085	0.184445	0.810052	0.830995	1.53275	1.44176	1.00054	2.08236	1.2166	1.26703	1.09403	0.80339	0.965311	0.498563	0.664947	0.697816	0.586154	0.718365	1.63497	1.09882	2.2749	1.54865	1.56481
Cer(d18:1_24:1)+H	Cer	(d18:1_24:1)	648.629	C42 H82 O3 N1	POS	B	1.61497	1.50059	0.282112	1.92268	1.91995	1.9315	2.52654	1.21552	2.26213	1.87952	1.98568	1.14433	1.12394	1.63399	0.983426	1.41869	1.72089	1.33099	1.55339	3.60125	3.31657	3.99819	2.5248	2.98333
Cer(d18:2_22:0)+H	Cer	(d18:2_22:0)	620.598	C40 H78 O3 N1	POS	B	0.0583665	0.0520773	0.017722	0.0174683	0.00673673	0.0415618	0.0561608	0.03313	0.0648619	0.0491952	0.0592268	0.0309215	0.0970411	0.0736167	0.0233496	0.0513994	0.0482223	0.0599077	0.0749196	0.16675	0.124775	0.314807	0.0825135	0.0969598
Cer(d18:2_23:0)+H	Cer	(d18:2_23:0)	634.613	C41 H80 O3 N1	POS	B	0.000435676	0.000772264	0.00335614	0.0225803	0.00868145	0.00605149	0.0386009	0.00201812	0.0281101	0.00875277	0.034454	0.00161001	0.0314628	0.0259374	0.0012751	0.00550542	0.00314224	0.0217633	0.00150216	0.0735384	0.0916747	0.0899246	0.0681766	0.0681357
Cer(d18:2_24:1)+H	Cer	(d18:2_24:1)	646.613	C42 H80 O3 N1	POS	B	0.0358064	0.0154911	0.00620607	0.0278995	0.0259188	0.0374456	0.0446003	0.0194196	0.0453725	0.0264545	0.0360219	0.021404	0.0202227	0.018562	0.0271318	0.0218183	0.0304491	0.0404384	0.0220682	0.120726	0.101738	0.135133	0.0262264	0.0181513
ChE(18:1)+NH4	ChE	(18:1)	668.634	C45 H82 O2 N1	POS	B	0.0121306	0.0258685	0.0022357	0.00892406	0.0088972	0.00677124	0.0176495	0.00608491	0.0113256	0.0131241	0.0143127	0.00432841	0.0956655	0.381863	0.121324	0.171595	0.177445	0.0643207	0.175009	0.660366	0.509383	0.701896	0.139619	0.229248
DG(14:0_18:2)+NH4	DG	(14:0_18:2)	582.509	C35 H68 O5 N1	POS	B	0.000195623	0	7.45872e-05	0	0.000115248	0.000445236	0.000485408	0.000262835	0.000331938	0.000567662	0.000389656	0.000529935	0	0.000127553	9.81622e-05	0.000532218	0.000168108	0	0.023477	0.00201873	0.00167708	0.000285748	0.000272405	0.00040991
DG(16:0_20:3)+NH4	DG	(16:0_20:3)	636.556	C39 H74 O5 N1	POS	B	8.06206e-05	0.000112033	0.00029779	0.000287371	0.00100581	0.000573653	0.0139597	0.00018962	0.00162482	0.000218348	0.000705075	0.000545369	0.00411281	0.002048	0.00048583	0.000723788	0.00113097	0.00138103	0.103402	0.01004	0.00474681	0.00843473	0.00385226	0.00283894
DG(16:0_20:4)+NH4	DG	(16:0_20:4)	634.541	C39 H72 O5 N1	POS	B	0.00252818	0.00131849	2.10606e-05	0.000557593	0.000541817	0.00152621	0.00368576	0.000970264	0.00115907	0.00116966	0.00119859	0.000603788	0.000741305	0.00240974	0.00152327	0.00275147	0.000415375	0.0078674	0.0100403	0.00505426	0.0010479	0.0166904	0.00236578	0.00199585
DG(16:0_22:6)+NH4	DG	(16:0_22:6)	658.541	C41 H72 O5 N1	POS	B	0.000257414	0.000196638	3.88175e-05	0.00160192	0.00029818	0.00414022	0.000427498	0.000170726	0.000596916	0.000811966	0.001339	0.000704007	0.000620943	0.00696263	0.00278225	0.0114985	0.00177724	0.00131753	0.00389627	0.00574381	0.00193886	0.00415776	0.00274176	0.000856265
DG(16:1_18:1)+NH4	DG	(16:1_18:1)	610.541	C37 H72 O5 N1	POS	B	1.04784	0.841389	0.00914038	0.535525	0.656522	1.11115	2.56122	0.559704	2.17719	1.32612	1.38111	0.778095	1.81423	2.8367	1.03171	2.63884	1.8827	1.93105	19.7084	16.359	7.97817	9.39167	1.75398	2.53722
DG(16:1_18:1)+NH4	DG	(16:1_18:1)	610.541	C37 H72 O5 N1	POS	B	0.11149	0.127095	0.00998279	0.0792695	0.0720348	0.195957	0.229228	0.0926253	0.283749	0.1813	0.17844	0.082143	0.241133	0.401415	0.117249	0.293391	0.248352	0.251278	5.32146	3.0182	0.877984	0.998393	0.204768	0.295476
DG(16:1_18:2)+NH4	DG	(16:1_18:2)	608.525	C37 H70 O5 N1	POS	B	0.0312416	0.0277031	0.0028173	0.00489029	0.0233126	0.0342228	0.0679454	0.0200322	0.00754402	0.0109408	0.0122565	0.00231072	0.0281486	0.0817552	0.0673908	0.116198	0.0209726	0.0670404	0.706195	0.244433	0.181403	0.0437864	0.0213559	0.0507796
DG(18:0_16:0)+NH4	DG	(18:0_16:0)	614.572	C37 H76 O5 N1	POS	B	0.190731	0.248792	0.0989892	0.341159	0.2631	0.259281	0.355744	0.192492	0.241212	0.324169	0.341179	0.132866	0.126565	0.344184	0.2723	0.234687	0.199133	0.258645	0.460622	0.43913	0.240489	0.780871	0.769082	0.857569
DG(18:0_18:1)+NH4	DG	(18:0_18:1)	640.587	C39 H78 O5 N1	POS	B	0.0419454	0.0360216	0.0144504	0.034026	0.0303565	0.0287468	0.057911	0.0316452	0.0390352	0.0491234	0.0521104	0.0188535	0.0712125	0.148262	0.0640115	0.0948108	0.104275	0.102055	3.06378	0.526341	0.394836	0.374942	0.23709	0.293537
DG(18:0_18:2)+NH4	DG	(18:0_18:2)	638.572	C39 H76 O5 N1	POS	B	0.0277586	0.0253277	0.0350738	0.0172556	0.0158478	0.0220182	0.0417891	0.0192382	0.0299979	0.0299315	0.0284288	0.013684	0.0445444	0.0741023	0.0212234	0.0363501	0.0352048	0.0356036	0.440991	0.230014	0.148905	0.143692	0.0804316	0.108456
DG(18:0_20:3)+NH4	DG	(18:0_20:3)	664.587	C41 H78 O5 N1	POS	B	0.013249	0.0119498	0.00081339	0.00583805	0.00569356	0.00851281	0.0180065	0.00941069	0.0140132	0.01361	0.0137153	0.00633174	0.00836955	0.0111776	0.0057336	0.00880207	0.0101836	0.00738622	0.0397053	0.0312887	0.0205075	0.0361996	0.00958706	0.0140876
DG(18:0_20:4)+NH4	DG	(18:0_20:4)	662.572	C41 H76 O5 N1	POS	B	0.0269739	0.0241933	8.06644e-05	0.0142842	0.0139405	0.0137555	0.034768	0.0168594	0.0317729	0.0247527	0.0160785	0.0093839	0.042118	0.0385002	0.0149693	0.0234541	0.0212764	0.0273828	0.0433266	0.100829	0.0708476	0.126383	0.0711728	0.0786656
DG(18:0_22:6)+NH4	DG	(18:0_22:6)	686.572	C43 H76 O5 N1	POS	B	0.000851668	0.000892679	0	0.000588911	0.000308476	0.000473968	0.000827256	0.000581036	0.00122561	0.00115294	0.000735599	0.000284033	0.0012131	0.00223823	0.00111143	0.00164792	0.00133529	0.00133149	0.00140822	0.00143985	0.000850879	0.00408541	0.00312022	0.00135337
DG(18:1_18:3)+NH4	DG	(18:1_18:3)	634.541	C39 H72 O5 N1	POS	B	0.00694715	0.00688629	0.0012375	0.00290712	0.00311683	0.00818852	0.00943098	0.00413841	0.0081244	0.00565942	0.00506003	0.00534321	0.0354055	0.0313568	0.00877493	0.0254175	0.0116417	0.0161543	0.265489	0.173674	0.104172	0.0673743	0.0468257	0.0461401
DG(18:1_20:2)+NH4	DG	(18:1_20:2)	664.587	C41 H78 O5 N1	POS	B	0.000737041	0.000884942	0.000555511	0.0001453	8.95137e-06	5.2846e-05	0.000746361	0.00108487	0.00227435	3.86879e-06	0.000290618	0.000513103	0.00348848	0.0108659	0.00275971	0.0124643	0.00766371	0.00839964	0.483485	0.135541	0.144635	0.0421804	0.0458807	0.0390782
DG(18:1_20:4)+NH4	DG	(18:1_20:4)	660.556	C41 H74 O5 N1	POS	B	0.000141517	0.000419132	8.87069e-05	0.000455952	5.29207e-05	0.000232835	2.93874e-05	0.000176258	0.000903808	0.00241341	0.000150366	5.90045e-05	0.000231667	0.000321068	0.000636482	0.000317815	0.000271433	0.00414416	0.209716	0.0232069	0.00188782	0.0011045	3.56821e-05	0.00117302
DG(18:1_22:4)+NH4	DG	(18:1_22:4)	688.587	C43 H78 O5 N1	POS	B	0.000622326	0.000772805	0	0.00080388	0.00145056	0.00218959	0.00388964	0.00048416	0.00140489	0.00343568	0.00505109	0.00223985	0.00298396	0.00542048	0.00339114	0.00736434	0.00522529	0.00417496	0.0502538	0.0367266	0.0165479	0.00699116	0.00201448	0.0114275
DG(18:1_22:5)+NH4	DG	(18:1_22:5)	686.572	C43 H76 O5 N1	POS	B	0.0006448	2.65772e-05	0	0.000336854	0.000223694	0.000181217	0.000196559	0.000136834	8.2902e-05	0.000906512	0.00105681	3.06605e-05	0.000395011	0.00125839	0.000234943	0.000521952	0.000877221	0.00095999	0.00419305	0.00243328	0.00271559	0.000246393	0.00183362	0.000986941
DG(18:1_22:6)+NH4	DG	(18:1_22:6)	684.556	C43 H74 O5 N1	POS	B	0.000343492	0.000254532	0.000113746	2.44581e-05	4.1748e-05	0.000111265	0.00031978	0.000116092	0.000124753	0.000644647	0.00189667	0.000601508	0.000271671	0.00032329	0.000138005	0.00071384	0.000648768	0.000823654	9.8386e-05	0.00309355	0.00129094	0.000870817	0.000726679	0.000732605
DG(18:2_20:4)+NH4	DG	(18:2_20:4)	658.541	C41 H72 O5 N1	POS	B	0.0579224	0.05914	0.00529103	0.0357753	0.0559184	0.109386	0.0973452	0.0255139	0.129495	0.0959897	0.0556708	0.056944	0.0526824	0.0337522	0.0166013	0.0760165	0.0232539	0.0470594	2.63124	0.450927	0.516922	0.0768113	0.03044	0.0175682
DG(18:2_22:6)+NH4	DG	(18:2_22:6)	682.541	C43 H72 O5 N1	POS	B	0.0107131	0.0106184	0.00304079	0.00732079	0.00822835	0.0106151	0.00895541	0.00697587	0.0128452	0.00124514	0.005572	0.00496312	0.00301634	0.00135691	0.00126545	0.0134953	0.00525587	0.0011835	0.0198171	0.0510154	0.0118374	0.00141642	0.0142361	0.0128221
DG(18:3_18:2)+NH4	DG	(18:3_18:2)	632.525	C39 H70 O5 N1	POS	B	0.0357208	0.0292097	0.00684323	0.0118409	0.0131117	0.0405065	0.0511484	0.0166051	0.0688615	0.0239482	0.0276466	0.0236936	0.0800705	0.0676516	0.0143804	0.0441818	0.0186464	0.0358432	0.559665	0.328375	0.198755	0.142437	0.0796738	0.0950218
DG(20:0_18:1)+NH4	DG	(20:0_18:1)	668.619	C41 H82 O5 N1	POS	B	0.0275035	0.0221713	0.00703837	0.0131594	0.0142373	0.0132113	0.0275239	0.0140955	0.0218512	0.0356515	0.0366745	0.0126438	0.0497971	0.0660699	0.0387877	0.0434013	0.02594	0.0323655	0.4237	0.301065	0.196151	0.276148	0.142979	0.131435
DG(20:0_18:2)+NH4	DG	(20:0_18:2)	666.603	C41 H80 O5 N1	POS	B	0.0311652	0.0185097	0.00303005	0.00550081	0.00554799	0.0124047	0.0241834	0.0102841	0.0242738	0.0270169	0.0217706	0.0108995	0.0436367	0.0468407	0.0141834	0.0278997	0.0128347	0.0244944	0.286441	0.23891	0.155684	0.231293	0.116916	0.142838
DG(20:1_18:1)+NH4	DG	(20:1_18:1)	666.603	C41 H80 O5 N1	POS	B	0.0393093	0.0107329	0.000121925	0.00888438	0.0120408	0.00680545	0.0138564	0.00121535	0.00410479	0.0381302	0.0381179	0.00194878	0.029724	0.198065	0.0566468	0.100641	0.0768407	0.066208	1.57928	0.556533	1.22589	0.674821	0.47278	0.538695
DG(20:3_18:2)+NH4	DG	(20:3_18:2)	660.556	C41 H74 O5 N1	POS	B	0.00256805	0.00142145	0.000398528	0.000989719	0.00213908	0.00362418	0.00576993	0.00144571	0.00321239	0.00524291	0.00556403	0.00116843	0.00501279	0.00692238	0.00358645	0.0069415	0.00376502	0.00604494	0.066396	0.0394083	0.0184924	0.0212264	0.00965814	0.00702753
DG(22:5_18:2)+NH4	DG	(22:5_18:2)	684.556	C43 H74 O5 N1	POS	B	0.00147594	0.00561738	0.000211998	0.000692258	0.000859519	0.00227201	0.0015703	0.000386637	0.00753468	0.00170111	0.00251373	0.00163694	0.0090397	0.00109945	0.00269069	0.00680729	0.00757926	0.0025409	0.0610391	0.0247421	0.0127134	0.0164182	0.00691978	0.00955749
DG(22:5_18:2)+NH4	DG	(22:5_18:2)	684.556	C43 H74 O5 N1	POS	B	0.376135	0.327935	0.0699575	0.337747	0.278142	0.379895	0.593118	0.289294	0.446033	0.585958	0.583892	0.249355	0.558353	0.777196	0.100616	0.212158	0.530199	0.567141	7.37648	4.44659	2.75073	2.34702	1.58732	1.56191
DG(22:6_22:6)+NH4	DG	(22:6_22:6)	730.541	C47 H72 O5 N1	POS	B	0.011959	0.00455327	0.000692527	0.012261	0.0142509	0.0137321	0.010926	0.0124594	0.00658042	0.013962	0.0121244	0.0143249	0.00468803	0.00368066	0.00112978	0.0024522	0.00253983	0.013355	0.0120083	0.0116228	0.00878107	0.010382	0.00479592	0.00559425
LPC(16:0)+H	LPC	(16:0)	496.34	C24 H51 O7 N1 P1	POS	B	0.0737337	0.0780141	0.195243	0.0794175	0.083906	0.0981654	0.0755344	0.0753128	0.10432	0.0945164	0.0952503	0.104323	0.082584	0.073072	0.0976365	0.113214	0.0819314	0.0903473	0.137853	0.158003	0.133397	0.135251	0.0790232	0.0742382
LPC(16:0)+H	LPC	(16:0)	496.34	C24 H51 O7 N1 P1	POS	B	1.44015	1.51697	2.47278	1.54605	1.36025	2.36113	1.60591	1.36972	2.22744	2.06641	2.00627	1.76516	1.70435	1.55046	1.68024	2.2973	1.57125	1.95407	3.54149	3.82687	3.20483	3.97003	1.86167	2.08049
LPC(16:1)+H	LPC	(16:1)	494.324	C24 H49 O7 N1 P1	POS	B	0.0263232	0.0702431	0.0603231	0.0198737	0.0641838	0.0572931	0.135581	0.023424	0.120974	0.0602509	0.0575797	0.0899496	0.0218985	0.0159901	0.0471934	0.0290356	0.0157946	0.0584372	0.157603	0.19235	0.150272	0.211108	0.0795185	0.0751294
LPC(17:0)+H	LPC	(17:0)	510.355	C25 H53 O7 N1 P1	POS	B	0.0141109	0.0156972	0.0187953	0.0152286	0.0132362	0.0141961	0.0151148	0.0117368	0.018126	0.017296	0.0171096	0.0149804	0.0170949	0.0339847	0.0127059	0.0212571	0.0201295	0.0190011	0.107972	0.0468189	0.0986353	0.0892642	0.0506773	0.0205254
LPC(18:0)+H	LPC	(18:0)	524.371	C26 H55 O7 N1 P1	POS	B	0.111233	0.140956	0.0504438	0.142431	0.138962	0.142944	0.116962	0.0982708	0.164321	0.0740484	0.0774301	0.158236	0.173727	0.171977	0.203467	0.26047	0.206844	0.217609	0.171697	0.39946	0.279335	0.269365	0.16184	0.137002
LPC(18:0)+H	LPC	(18:0)	524.371	C26 H55 O7 N1 P1	POS	B	1.88848	2.33933	0.717137	2.32898	2.18271	2.69921	2.21558	1.58874	3.04861	3.14855	3.21805	2.40247	3.26208	3.37375	1.87283	4.95453	3.84517	4.42896	13.1136	9.68778	7.23562	8.06123	3.74879	3.93599
LPC(18:0)+H	LPC	(18:0)	524.371	C26 H55 O7 N1 P1	POS	B	0.0737957	0.0622888	0.0233189	0.175029	0.188429	0.0927915	0.112066	0.0615105	0.135298	0.125168	0.115903	0.0801764	0.135655	0.145556	0.299858	0.228866	0.143628	0.171739	1.01891	0.575203	0.625579	0.4059	0.182252	0.192654
LPC(18:1)+H	LPC	(18:1)	522.355	C26 H53 O7 N1 P1	POS	B	0.051332	0.0461297	0.0855235	0.0346909	0.0282212	0.0429852	0.0652144	0.0397707	0.0631295	0.0746232	0.0723294	0.0434583	0.0831576	0.0542141	0.0312627	0.043208	0.0442606	0.0522158	0.0946559	0.120875	0.111091	0.175869	0.0734594	0.0800774
LPC(18:1)+H	LPC	(18:1)	522.355	C26 H53 O7 N1 P1	POS	B	0.205122	0.222611	0.243163	0.242984	0.267568	0.271294	0.258927	0.198823	0.250474	0.341742	0.336722	0.246812	0.351377	0.267564	0.138242	0.388949	0.279616	0.299133	0.306656	0.58438	0.327347	0.625601	0.356332	0.344336
LPC(18:1D7)+H	LPC	(18:1D7)	529.399	C26 H46 O7 N1 P1 D7	POS	B	1	1	1	1	1	1	1	1	1	1	1	1	1	1	1	1	1	1	1	1	1	1	1	1
LPC(18:2)+H	LPC	(18:2)	520.34	C26 H51 O7 N1 P1	POS	B	0.354794	1.03484	0.356087	0.861997	0.670605	1.16552	1.67403	0.246623	0.644535	1.64478	1.54672	0.366359	1.0289	0.198192	0.279639	0.188858	0.428291	0.657631	1.16045	1.81595	0.518764	1.00458	0.791569	0.978738
LPC(18:2)+H	LPC	(18:2)	520.34	C26 H51 O7 N1 P1	POS	B	0.798832	0.861018	0.57088	0.610592	0.701433	0.697905	0.948168	0.621228	1.02194	0.95132	0.950811	1.04782	0.69459	0.419801	0.182141	0.506133	0.381666	0.417862	0.805263	1.0044	0.729601	1.01629	0.455394	0.449244
LPC(20:0)+H	LPC	(20:0)	552.402	C28 H59 O7 N1 P1	POS	B	0.0742952	0.0674508	0.0113871	0.0299831	0.0287656	0.0638793	0.0620577	0.0335394	0.101125	0.0877407	0.0928986	0.0733031	0.0931716	0.0514921	0.0145002	0.0524177	0.0210997	0.0423496	0.284692	0.226089	0.249453	0.210012	0.0782827	0.0783022
LPC(20:1)+H	LPC	(20:1)	550.387	C28 H57 O7 N1 P1	POS	B	0.011648	0.0134456	0.00270776	0.0146082	0.0161303	0.0180808	0.00638344	0.0102105	0.00487361	0.0291416	0.0314812	0.0161377	0.0145331	0.0123605	0.0102536	0.0248372	0.0139672	0.0137129	0.0595385	0.0481798	0.0636563	0.0398665	0.0258387	0.0216283
LPC(20:3)+H	LPC	(20:3)	546.355	C28 H53 O7 N1 P1	POS	B	0.0163199	0.0176177	0.00552434	0.0165995	0.0149839	0.0120705	0.0267707	0.0132217	0.0176005	0.0340584	0.0326491	0.0128235	0.015476	0.0168069	0.0183834	0.0283326	0.0273596	0.0246322	0.0356759	0.0540499	0.0452226	0.0789757	0.0188055	0.0170984
LPC(20:4)+H	LPC	(20:4)	544.34	C28 H51 O7 N1 P1	POS	B	0.0701532	0.0705023	0.0863259	0.0816533	0.0599312	0.0824918	0.157154	0.303772	0.111773	0.14441	0.133363	0.0653556	0.812424	0.162243	0.531062	1.07364	0.151792	0.196944	0.244264	0.510621	0.436842	2.36102	1.33457	1.0444
LPC(20:4)+H	LPC	(20:4)	544.34	C28 H51 O7 N1 P1	POS	B	0.204916	0.271435	0.188655	0.258514	0.293791	0.16684	0.35376	0.210853	0.240806	0.325283	0.322188	0.292211	0.54309	0.445556	0.526374	0.734989	0.565536	0.494351	0.343941	1.19997	0.836477	0.792393	0.632185	0.417823
LPC(22:4)+H	LPC	(22:4)	572.371	C30 H55 O7 N1 P1	POS	B	0.000114184	5.5779e-05	8.93964e-05	7.79336e-05	3.08523e-05	0.000153703	0.000186001	5.39423e-07	0.000532392	7.43888e-05	0.000122252	3.2062e-05	0.000125106	0.00026779	0.000140623	0.000219866	0.000557505	0.000847249	0.000524157	0.00074112	0.000792224	0.00138851	0.000992263	0.000556453
LPC(22:6)+H	LPC	(22:6)	568.34	C30 H51 O7 N1 P1	POS	B	0.0631661	0.077441	0.110044	0.0449243	0.0551727	0.365367	0.0798603	0.0474382	0.052363	0.0609363	0.0874987	0.07105	0.0792953	0.0506461	0.0318135	0.0425852	0.0458114	0.0633063	0.0830937	0.115806	0.749346	1.2035	0.0899855	0.528233
LPC(22:6)+H	LPC	(22:6)	568.34	C30 H51 O7 N1 P1	POS	B	0.315059	0.33285	0.301574	0.266989	0.281457	0.119368	0.416238	0.259306	0.326479	0.376827	0.370297	0.378084	0.455398	0.315354	0.269353	0.327027	0.300918	0.313027	0.345589	0.401801	0.228184	0.295894	0.272354	0.215516
LPE(16:0)+H	LPE	(16:0)	454.293	C21 H45 O7 N1 P1	POS	B	0.00186159	0.00212202	0.0318345	0.000610553	0.000523834	0.00319939	0.00175869	0.000657748	0.00239866	0.00185457	0.0016029	0.00249344	0.00209607	0.00201781	0.000243396	0.00189128	0.00164835	0.00175547	0.0027594	0.00298711	0.00212515	0.00286913	0.00192412	0.00130447
LPE(18:1)+H	LPE	(18:1)	480.308	C23 H47 O7 N1 P1	POS	B	0.00922476	0.00901376	0.10828	0.00605913	0.00737783	0.0105493	0.00940414	0.00899677	0.010847	0.0104497	0.0104954	0.00835578	0.0130866	0.00857222	0.00930092	0.0126459	0.00887915	0.0124216	0.0246182	0.0179051	0.0224117	0.0208478	0.0154344	0.0117394
LPE(20:4)+H	LPE	(20:4)	502.293	C25 H45 O7 N1 P1	POS	B	0.0140918	0.0145577	0.0611942	0.00643271	0.0160926	0.0176642	0.010506	0.00719874	0.0147977	0.0464401	0.020095	0.0199156	0.0234573	0.0087006	0.0260016	0.0195417	0.00797334	0.0280161	0.0113971	0.0276191	0.0126051	0.131777	0.0427306	0.0644116
LPI(20:4)+H	LPI	(20:4)	621.303	C29 H50 O12 N0 P1	POS	B	0.00129104	0.000745173	0.00254703	0.00133852	0.000737024	0.00147974	0.0019469	0.00113023	0.00208679	0.00221128	0.00252156	0.0011346	0.00293618	0.00605635	0.00106453	0.00194819	0.00161561	0.00210536	0.00175367	0.00233988	0.00339286	0.00406343	0.00671889	0.00193352
PE(16:0_20:4)+H	PE	(16:0_20:4)	740.522	C41 H75 O8 N1 P1	POS	B	0.876455	0.908469	0.617958	0.989668	1.04352	0.919268	1.72169	1.18428	1.19716	1.11449	1.62483	1.11939	1.38572	1.25403	0.479218	1.15505	1.07002	1.24405	1.42562	2.32671	1.47896	2.05946	1.48147	1.1483
PE(16:0_22:5)+H	PE	(16:0_22:5)	766.538	C43 H77 O8 N1 P1	POS	B	0.184197	0.129207	0.125426	0.0645182	0.0912979	0.131092	0.206832	0.200324	0.244274	0.254716	0.25481	0.140553	0.0636078	0.0974496	0.0390701	0.0880396	0.0843932	0.0510351	0.117097	0.141724	0.135772	0.147485	0.09509	0.0944901
PE(16:0_22:6)+H	PE	(16:0_22:6)	764.522	C43 H75 O8 N1 P1	POS	B	5.49633	3.67924	2.74793	2.87414	2.69153	4.06236	4.58527	3.55863	4.63018	4.38968	4.21631	3.56291	5.16351	3.46629	2.23835	3.20878	2.6846	4.24275	4.80799	4.89101	2.93875	5.88848	4.41433	4.02214
PE(16:0p_22:5)+H	PE	(16:0p_22:5)	750.543	C43 H77 O7 N1 P1	POS	B	0.0868086	0.0952766	0.0348778	0.0944673	0.112605	0.0951006	0.113839	0.0921654	0.142603	0.110761	0.113502	0.0969621	0.093963	0.0667318	0.0176642	0.101699	0.103573	0.0925476	0.180951	0.0868573	0.101267	0.0822704	0.0843876	0.0976527
PE(16:1_20:4)+H	PE	(16:1_20:4)	738.507	C41 H73 O8 N1 P1	POS	B	0.10974	0.104301	0.0272362	0.0624023	0.09204	0.142853	0.191874	0.085225	0.118712	0.204118	0.239343	0.0948969	0.0767161	0.0621208	0.0419265	0.133076	0.0742623	0.0722954	0.109014	0.244482	0.179562	0.0368642	0.0936548	0.080346
PE(16:1_22:6)+H	PE	(16:1_22:6)	762.507	C43 H73 O8 N1 P1	POS	B	0.210734	0.182152	0.0430577	0.0829437	0.100543	0.245988	0.277166	0.184962	0.273918	0.351666	0.337544	0.162434	0.119582	0.105106	0.0319925	0.0981811	0.0628735	0.084599	0.12883	0.214839	0.162791	0.279866	0.0962687	0.07755
PE(17:0_20:4)+H	PE	(17:0_20:4)	754.538	C42 H77 O8 N1 P1	POS	B	0.00947618	0.0254533	0.011144	0.0112608	0.0117105	0.0218864	0.0334694	0.0211587	0.0374073	0.0289955	0.00901873	0.023989	0.0280935	0.00263313	0.00454325	0.00152923	0.0178781	0.00340165	0.0227545	0.0519475	0.0347877	0.0477129	0.0140707	0.00509264
PE(18:0_22:6)+H	PE	(18:0_22:6)	792.554	C45 H79 O8 N1 P1	POS	B	0.292346	0.206569	0.118975	0.178194	0.157577	0.246287	0.341959	0.192315	0.455542	0.101196	0.247513	0.227979	0.326235	0.300823	0.115177	0.177581	0.233684	0.287	0.234851	0.33897	0.17344	0.426187	0.217402	0.208865
PE(18:0p_22:6)+H	PE	(18:0p_22:6)	776.559	C45 H79 O7 N1 P1	POS	B	0.00448334	0.00428471	0.00130806	0.00245469	0.00228438	0.00378953	0.00607856	0.00173333	0.00518131	0.00540313	0.00428123	0.00354164	0.005843	0.00477863	0.000392301	0.00291389	0.000817785	0.00332267	0.00308958	0.00685297	0.00257624	0.00961458	0.00638419	0.00548149
PE(18:1_18:2)+H	PE	(18:1_18:2)	742.538	C41 H77 O8 N1 P1	POS	B	0.0193348	0.00357813	0.0632144	0.00894405	0.00222702	0.00560042	0.00929411	0.0100122	0.000516134	0.00959663	0.0180771	0.00581996	0.0101927	0.00644921	0.000541341	0.00174665	0.00202165	0.00206107	0.00132565	0.010425	0.0170435	0.00774497	0.0138145	0.0117489
PE(18:1_20:4)+H	PE	(18:1_20:4)	766.538	C43 H77 O8 N1 P1	POS	B	0.423173	0.483283	0.237306	0.245192	0.36621	0.234809	0.555829	0.404333	0.460341	0.611243	0.606568	0.244751	0.629259	0.542812	0.521884	0.656957	0.549895	0.723674	0.721018	1.43116	1.24463	1.15718	1.23122	1.01063
PE(18:1p_22:6)+H	PE	(18:1p_22:6)	774.543	C45 H77 O7 N1 P1	POS	B	0.00146672	0.00216511	0.000935079	0.00146294	0.000376062	0.00332121	0.00546808	0.00444865	0.0110142	0.00748013	0.00557156	0.00234357	0.00250709	0.00488906	0.00019702	0.00380059	0.00383924	0.000561169	0.00259126	0.0013381	0.00170355	0.0140091	0.00229469	1.91363e-05
PE(20:1_20:4)+H	PE	(20:1_20:4)	794.569	C45 H81 O8 N1 P1	POS	B	0.263887	0.18203	0.0742091	0.0954871	0.0978193	0.222781	0.285829	0.181615	0.420474	0.266808	0.265536	0.190291	0.109237	0.107048	0.0343521	0.0671211	0.0778241	0.103511	0.114167	0.203895	0.114214	0.269261	0.0687126	0.076128
PG(18:1_18:1)+NH4	PG	(18:1_18:1)	792.575	C42 H83 O10 N1 P1	POS	B	0.0011747	0.00171896	0.000284308	0.00274945	0.00467937	0.00233426	0.0011037	0.000647363	0.00418253	0.00211138	0.00298999	0.000956788	0.00381712	0.00595103	0.00318068	0.00947449	0.00392869	0.00396865	0.00911907	0.0192948	0.0179971	0.0212369	0.00457154	0.00633105
PG(18:1_18:2)+NH4	PG	(18:1_18:2)	790.559	C42 H81 O10 N1 P1	POS	B	0.0123603	0.00779019	0.00189619	0.00674933	0.00685047	0.00855673	0.00966629	0.0059489	0.01149	0.0084196	0.0103841	0.00540657	0.0330123	0.0247513	0.00994294	0.0400259	0.0315186	0.0406587	0.0517002	0.0955121	0.0726708	0.0494765	0.0199914	0.0221027
PG(18:1_22:6)+NH4	PG	(18:1_22:6)	838.559	C46 H81 O10 N1 P1	POS	B	0.035793	0.0312557	0.00550683	0.0246456	0.025774	0.037112	0.050857	0.0285762	0.0429064	0.0543111	0.0532676	0.0289107	0.0768993	0.104236	0.0443176	0.112864	0.0728969	0.104448	0.0745738	0.202969	0.167368	0.166517	0.068587	0.0683382
PG(18:2_22:6)+NH4	PG	(18:2_22:6)	836.544	C46 H79 O10 N1 P1	POS	B	0.0679831	0.0549489	0.0140272	0.0458252	0.0510092	0.0728019	0.0854378	0.0488705	0.0879096	0.0709041	0.0681476	0.0601527	0.107927	0.13715	0.0437638	0.105359	0.0747764	0.116682	0.262246	0.232835	0.239559	0.163835	0.0683709	0.0737046
PG(20:4_22:6)+NH4	PG	(20:4_22:6)	860.544	C48 H79 O10 N1 P1	POS	B	0.00939837	0.0147698	0.00262463	0.0188689	0.012642	0.0129863	0.0147392	0.00620105	0.0226555	0.0127508	0.0127013	0.00900165	0.0982691	0.126929	0.0453748	0.107684	0.0620274	0.0897126	0.228573	0.201927	0.247033	0.102746	0.0440392	0.0701299
PG(22:6_22:6)+NH4	PG	(22:6_22:6)	884.544	C50 H79 O10 N1 P1	POS	B	0.110521	0.0957213	0.0197262	0.111276	0.138721	0.124656	0.171814	0.137815	0.142863	0.140876	0.150373	0.130781	0.0901107	0.14973	0.0540972	0.131339	0.0744687	0.108147	0.3739	0.248733	0.130541	0.153857	0.0721209	0.0571223
PI(16:0_20:4)+H	PI	(16:0_20:4)	859.533	C45 H80 O13 N0 P1	POS	B	0.0133545	0.0116672	0.0123641	0.00931894	0.014663	0.0138862	0.0150003	0.00973803	0.0157005	0.0182567	0.0209301	0.0126067	0.00864138	0.00660938	0.0051971	0.00882581	0.00598874	0.00864928	0.00648647	0.014827	0.0123897	0.0124391	0.0058332	0.00517888
PI(18:0_20:4)+H	PI	(18:0_20:4)	887.564	C47 H84 O13 N0 P1	POS	B	0	0	0.0637435	0.007402	0.00727219	0.00656853	7.97972e-07	0.00256391	0.00427407	6.83853e-07	0.00266896	0.00398622	7.03905e-07	0.00853261	0.018206	0.0126061	0.0150736	0.00202158	0.00542219	0.00344538	0.00896888	0.00704551	0.00617624	0.00074225
PS(16:0_20:4)+H	PS	(16:0_20:4)	784.512	C42 H75 O10 N1 P1	POS	B	0.0144311	0.0202485	0.0176735	0.00784904	0.0162015	0.0217353	0.0296481	0.0142305	0.0212518	0.0253877	0.0245639	0.0175142	0.0342856	0.0154426	0.0156239	0.0308492	0.0197897	0.0175939	0.0188901	0.0378616	0.026401	0.0213197	0.0123226	0.0111975
PS(18:0_20:4)+H	PS	(18:0_20:4)	812.544	C44 H79 O10 N1 P1	POS	B	0.0489839	0.0682133	0.129739	0.0433248	0.0643406	0.0368095	0.0603291	0.0547742	0.0586567	0.0767797	0.0628105	0.0670394	0.150195	0.0544798	0.0981678	0.138858	0.108659	0.104327	0.0938766	0.151144	0.0777935	0.0908096	0.0580558	0.0483141
PS(18:0_22:6)+H	PS	(18:0_22:6)	836.544	C46 H79 O10 N1 P1	POS	B	0.100964	0.0607088	0.181328	0.056343	0.0784838	0.0897717	0.0802758	0.0862266	0.067463	0.0505909	0.0967468	0.102427	0.118373	0.0443947	0.0489115	0.0440481	0.0722657	0.0359116	0.0511509	0.0499225	0.0200998	0.0169571	0.0278647	0.0203814
TG(16:0_16:1_18:1)+NH4	TG	(16:0_16:1_18:1)	848.77	C53 H102 O6 N1	POS	B	0.0222455	0.0169218	0.00416462	0.0194699	0.015781	0.0294337	0.0631011	0.00935891	0.0328402	0.0263259	0.0230898	0.011378	0.0491996	0.11877	0.160178	0.100787	0.0937805	0.0363499	0.0255797	0.339354	0.0144092	0.185417	0.0365146	0.133612
TG(16:0_16:1_24:0)+NH4	TG	(16:0_16:1_24:0)	934.88	C59 H116 O6 N1	POS	B	0.000779163	0.000672802	0.00476749	6.49883e-05	0.000540711	0.000542618	0.000757064	8.06681e-05	0.00079982	0.00112772	0.000701253	2.9682e-05	0.000624161	0.00866892	0.00543917	0.00423095	0.00207079	0.00280941	0.00102438	0.0305071	0.00130772	0.048261	0.0045298	0.00255848
TG(16:0e_16:0_18:1)+NH4	TG	(16:0e_16:0_18:1)	836.807	C53 H106 O5 N1	POS	B	0.0167469	0.0288318	0.00131679	0.0206235	0.0194843	0.0132153	0.0398938	0.0108104	0.0219301	0.0212232	0.022503	0.00901208	0.0221526	0.113764	0.0514973	0.0610286	0.0422563	0.0148456	0.0318222	0.229834	0.0610784	0.22322	0.0901745	0.178024
TG(16:1_22:6_22:6)+NH4	TG	(16:1_22:6_22:6)	966.755	C63 H100 O6 N1	POS	B	0.100016	0.0802444	0.00210677	0.184684	0.0942391	0.234546	0.217796	0.0306817	0.272356	0.138723	0.139655	0.0661191	0.040348	0.394018	0.17524	0.304535	0.0997527	0.0649476	0.0272597	0.424106	0.0531982	0.566123	0.0830414	0.156558
TG(18:0_16:0_18:1)+NH4	TG	(18:0_16:0_18:1)	878.817	C55 H108 O6 N1	POS	B	0.00090788	0.00141078	0.000748488	0.00146671	0.00106086	0.00194497	0.00210486	0.000254359	0.00117747	0.00155852	0.00163254	0.000172413	0.00574765	0.159636	0.229519	0.133941	0.0860907	0.0193996	0.00444741	0.376304	0.0267166	0.387854	0.0223774	0.021399
TG(18:0_22:5_22:6)+NH4	TG	(18:0_22:5_22:6)	998.817	C65 H108 O6 N1	POS	B	0.121929	0.0877386	9.80507e-05	0.120062	0.0877155	0.0723502	0.108477	0.0315714	0.0710954	0.0719996	0.0762348	0.0489338	0.149812	0.223781	0.243662	0.148554	0.219957	0.171092	0.165682	0.280386	0.178499	0.185347	0.724257	0.497345
TG(18:0e_16:0_16:0)+NH4	TG	(18:0e_16:0_16:0)	838.822	C53 H108 O5 N1	POS	B	3.88513e-05	0.000274857	0	0.000162521	0.000323538	1.98922e-05	3.60708e-08	0	2.84493e-09	0.000189125	0.000202595	4.13332e-05	0.000152611	0.000116145	6.08321e-05	0.00117508	0.00063021	0.000200084	0.000230813	0.00980565	0.000770107	0.00939348	0.00236557	0.00473867
TG(18:0e_16:0_18:1)+NH4	TG	(18:0e_16:0_18:1)	864.838	C55 H110 O5 N1	POS	B	0.00353582	0.0071461	0.000294329	0.00704338	0.00841563	0.00386003	0.0135163	0.0025094	0.00501462	0.0069685	0.0069462	0.00263149	0.0138215	0.103584	0.0291593	0.0372891	0.0224929	0.00904388	0.0267442	0.256007	0.0669768	0.276465	0.128326	0.169413
TG(18:0e_16:0_18:2)+NH4	TG	(18:0e_16:0_18:2)	862.822	C55 H108 O5 N1	POS	B	0.00360937	0.00589692	0.000232889	0.00748419	0.00608836	0.00521019	0.013058	0.00245635	0.00487602	0.00637209	0.00690589	0.00346595	0.00773841	0.053492	0.0173868	0.0235337	0.0139835	0.00675769	0.00825826	0.100052	0.0185303	0.0898915	0.0416095	0.0657563
TG(18:1_18:2_24:0)+NH4	TG	(18:1_18:2_24:0)	986.911	C63 H120 O6 N1	POS	B	0.00508793	0.00543007	0.00103321	0.00337088	0.000407205	0.00214469	0.00548608	0.00181636	0.00147888	0.00105745	0.00364558	0.000508975	0.00489884	0.023408	0.0167042	0.0123959	0.00800328	0.00430528	0.00532247	0.0477132	0.010012	0.107059	0.0217562	0.012461
TG(18:1e_18:0_18:1)+NH4	TG	(18:1e_18:0_18:1)	890.854	C57 H112 O5 N1	POS	B	0.00251899	0.00585211	6.91622e-05	0.00457939	0.00461936	0.00177705	0.00872109	0.000831406	0.00422067	0.00356642	0.00367753	0.00149987	0.00426939	0.0520996	0.0117416	0.00860715	0.0244032	0.00864932	0.0139802	0.117353	0.0255947	0.131326	0.0140688	0.0381092
TG(20:0e_16:0_18:1)+NH4	TG	(20:0e_16:0_18:1)	892.869	C57 H114 O5 N1	POS	B	0.000526323	0.00120664	0	0.0024477	0.00254943	0.000603702	0.00399301	0.000306637	0.000582292	0.00133233	0.00135374	0.000529338	0.00241439	0.0159988	0.00752171	0.00646134	0.00423218	0.0020465	0.00267631	0.0472404	0.00518876	0.053042	0.0123094	0.0298852
Cer(d18:0_24:1)+HCOO	Cer	(d18:0_24:1)	694.635	C43 H84 O5 N1	NEG	A	0.580566	0.408075	0.126975	0.309866	0.206819	0.34611	0.474029	1.41954	2.92114	0.363824	0.22596	0.310923	0.234543	1.05165	0.184553	0.176014	0.182268	0.173984	0.14045	0.396977	0.264726	0.573971	0.375614	0.424645
Cer(d18:1_22:0)+HCOO	Cer	(d18:1_22:0)	666.604	C41 H80 O5 N1	NEG	A	0.646517	0.435532	0.157063	0.304253	0.200071	0.329341	0.513239	1.4977	3.0889	0.427554	0.233456	0.373997	0.599926	2.35617	0.282283	0.402825	0.328866	0.406359	0.360305	1.05164	0.591073	1.81824	0.685722	0.767465
Cer(d18:1_23:0)+HCOO	Cer	(d18:1_23:0)	680.62	C42 H82 O5 N1	NEG	A	0.210087	0.151856	0.0333523	0.126406	0.0815753	0.0538668	0.177926	0.411577	0.719887	0.099056	0.0508772	0.0720671	0.103326	0.518042	0.0907353	0.0966039	0.112688	0.0871262	0.0683507	0.196819	0.181605	0.247839	0.251297	0.285705
Cer(d18:1_24:1)+HCOO	Cer	(d18:1_24:1)	692.62	C43 H82 O5 N1	NEG	A	0.516695	0.457986	0.216979	0.732464	0.530465	0.48814	0.713965	1.99935	3.10306	0.585782	0.224776	0.356937	0.326431	1.80363	0.418395	0.405263	0.462708	0.353191	0.272591	0.772325	0.777175	1.00121	0.549255	0.570015
Hex1Cer(d18:1_22:0)+HCOO	Hex1Cer	(d18:1_22:0)	828.657	C47 H90 O10 N1	NEG	A	0.0062745	0.007779	0.00155291	0.00784316	0.0073808	0.00758088	0.00862132	0.0330413	0.052415	0.0146809	0.00533862	0.00849756	0.0131053	0.0478091	0.010905	0.0143477	0.00768846	0.0107761	0.0119845	0.0240627	0.0145968	0.0284958	0.0202317	0.0181748
LPC(16:0)+HCOO	LPC	(16:0)	540.331	C25 H51 O9 N1 P1	NEG	A	0.023712	0.0158458	0.0360056	0.0202921	0.0568888	0.0279596	0.0243406	0.109037	0.152114	0.0779826	0.04903	0.0729346	0.0252216	0.0729075	0.0801568	0.0329397	0.0203926	0.0175339	0.069014	0.0435714	0.0364863	0.0392431	0.0205496	0.0420045
LPC(16:0)+HCOO	LPC	(16:0)	540.331	C25 H51 O9 N1 P1	NEG	A	0.428353	0.398498	0.554491	0.904647	0.345882	0.539616	0.45514	1.79372	3.1754	0.573129	0.725491	0.466201	0.460882	1.8514	0.252664	0.588101	0.534	0.501208	0.607028	0.868458	0.735929	0.92257	0.473933	0.778397
LPC(16:1)+HCOO	LPC	(16:1)	538.315	C25 H49 O9 N1 P1	NEG	A	0.00618991	0.00430912	0.00714425	0.00541368	0.0117791	0.00949688	0.00745885	0.0255381	0.0392634	0.01333	0.0128638	0.0170206	0.0112402	0.0158076	0.00392751	0.00639529	0.00788266	0.00395032	0.00582935	0.0318426	0.00845363	0.0432195	0.00453081	0.0113566
LPC(17:0)+HCOO	LPC	(17:0)	554.346	C26 H53 O9 N1 P1	NEG	A	0.00908099	0.00936946	0.00973449	0.0105487	0.00603222	0.0064946	0.00445117	0.0269302	0.0653339	0.00427565	0.00929529	0.00785552	0.00905456	0.0342709	0.00844831	0.00544434	0.00746816	0.0107018	0.0122488	0.0198026	0.0119816	0.0164702	0.00762027	0.00925978
LPC(18:0)+HCOO	LPC	(18:0)	568.362	C27 H55 O9 N1 P1	NEG	A	0.0289814	0.0325471	0.031268	0.0200476	0.0310567	0.0302777	0.0301672	0.0613834	0.209246	0.0440402	0.0394605	0.0373561	0.0408506	0.178491	0.0659348	0.0641755	0.0462	0.0514473	0.0474279	0.0892169	0.05889	0.0670772	0.0394484	0.0174732
LPC(18:0)+HCOO	LPC	(18:0)	568.362	C27 H55 O9 N1 P1	NEG	A	0.329857	0.338525	0.327852	0.471371	0.327463	0.357383	0.390229	1.33092	2.99313	0.503975	0.414559	0.44207	0.544096	2.10597	0.670441	0.839646	0.493081	0.614735	0.743622	1.09994	0.847344	1.12008	0.589796	0.59197
LPC(18:0)+HCOO	LPC	(18:0)	568.362	C27 H55 O9 N1 P1	NEG	A	0.00655848	0.00508512	0.00156014	0.0109269	0.00184062	0.0082833	0.00191774	0.02697	0.0143065	0.0109159	0.00709938	0.0035173	0.00410805	0.0392607	0.00960369	0.00586455	0.00837113	0.012695	0.00514217	0.0184335	0.0112692	0.0214672	0.0101449	0.0104974
LPC(18:1)+HCOO	LPC	(18:1)	566.346	C27 H53 O9 N1 P1	NEG	A	0.0187716	0.0121632	0.00764688	0.0149755	0.0105445	0.0135969	0.0212389	0.0515741	0.100137	0.0277862	0.028509	0.0139106	0.0244761	0.0679964	0.0460274	0.0155114	0.0135376	0.0172793	0.0190219	0.03486	0.034254	0.0521164	0.018317	0.0225075
LPC(18:1)+HCOO	LPC	(18:1)	566.346	C27 H53 O9 N1 P1	NEG	A	0.12055	0.033629	0.0364736	0.0431297	0.0334008	0.0322314	0.0431261	0.14059	0.198418	0.0536898	0.0652162	0.035575	0.0508604	0.333328	0.0520353	0.0559645	0.120972	0.140025	0.0530008	0.169891	0.0790633	0.084359	0.0458955	0.0463778
LPC(18:1D7)+HCOO	LPC	(18:1D7)	573.39	C27 H46 O9 N1 P1 D7	NEG	A	0.0172533	0.013651	0.0198331	0.0189925	0.0133183	0.0126577	0.0143063	0.082042	0.0719174	0.0176395	0.0122434	0.0140378	0.0137053	0.0698924	0.0205728	0.0145549	0.0162489	0.0147528	0.0179902	0.0138978	0.0145402	0.0131419	0.013735	0.0134252
LPC(18:1D7)+HCOO	LPC	(18:1D7)	573.39	C27 H46 O9 N1 P1 D7	NEG	A	0.242066	0.217118	0.276039	0.157013	0.216725	0.203882	0.363761	1.16711	1.23652	0.247499	0.115621	0.115078	0.375557	0.97335	0.481062	0.381343	0.20991	0.214289	0.1587	0.125016	0.20956	0.127998	0.221099	0.215907
LPC(18:2)+HCOO	LPC	(18:2)	564.331	C27 H51 O9 N1 P1	NEG	A	0.245577	0.189164	0.154406	0.215377	0.116193	0.199892	0.327615	0.766766	1.91727	0.327498	0.535242	0.219482	0.187685	0.525115	0.0783763	0.117336	0.0818186	0.112522	0.144448	0.291954	0.235503	0.447298	0.148632	0.182553
LPC(18:2)+HCOO	LPC	(18:2)	564.331	C27 H51 O9 N1 P1	NEG	A	0.108936	0.263572	0.0901242	0.0943562	0.241508	0.250211	0.136797	1.20201	2.00275	0.426045	0.439379	0.240528	0.0787837	0.731879	0.168745	0.184826	0.113673	0.133906	0.0695417	0.127495	0.16161	0.243056	0.161252	0.0571585
LPC(20:3)+HCOO	LPC	(20:3)	590.346	C29 H53 O9 N1 P1	NEG	A	0.00372667	0.00338184	0.00195582	0.00580986	0.00260569	0.0021747	0.00679551	0.0193086	0.0218957	0.00709959	0.00234665	0.00254379	0.00348677	0.0167994	0.00477286	0.00658724	0.00541585	0.00471433	0.00433366	0.0121264	0.00918919	0.0164309	0.00317567	0.00393087
LPC(20:3)+HCOO	LPC	(20:3)	590.346	C29 H53 O9 N1 P1	NEG	A	0.00442474	0.00398004	0.00286661	0.00522358	0.0159286	0.00254009	0.00602995	0.0199885	0.0200606	0.00667605	0.00396036	0.00403129	0.00409075	0.0211935	0.0193334	0.00730472	0.00689034	0.00541573	0.00484431	0.0387138	0.00715109	0.0118409	0.00875175	0.00202227
LPC(20:4)+HCOO	LPC	(20:4)	588.331	C29 H51 O9 N1 P1	NEG	A	0.067776	0.0617898	0.0431958	0.103994	0.0543879	0.0554464	0.126708	0.282865	0.472317	0.116815	0.0875667	0.0612996	0.151163	0.57015	0.154846	0.184291	0.13397	0.152263	0.141541	0.363836	0.0793192	0.389904	0.248992	0.195088
LPC(20:4)+HCOO	LPC	(20:4)	588.331	C29 H51 O9 N1 P1	NEG	A	0.0334545	0.0383955	0.0275202	0.129746	0.111163	0.0216437	0.0499781	0.423218	0.500304	0.134422	0.0385591	0.109356	0.201598	0.269696	0.254946	0.268918	0.20825	0.0628954	0.055463	0.257472	0.10181	0.186778	0.0807639	0.16561
LPC(22:6)+HCOO	LPC	(22:6)	612.331	C31 H51 O9 N1 P1	NEG	A	0.101506	0.080355	0.0619297	0.10372	0.048572	0.0662421	0.147104	0.339361	0.648012	0.13986	0.104087	0.0818412	0.127895	0.387289	0.0616155	0.0950382	0.072976	0.0940493	0.0773705	0.172618	0.13206	0.23154	0.109497	0.0998772
LPC(22:6)+HCOO	LPC	(22:6)	612.331	C31 H51 O9 N1 P1	NEG	A	0.169686	0.0579872	0.0552566	0.0577308	0.133365	0.0793026	0.0797103	0.645107	0.308287	0.0748936	0.163808	0.0649204	0.0699058	0.700684	0.147847	0.149127	0.134261	0.140348	0.0399395	0.276144	0.0577522	0.231985	0.0447596	0.0954116
LPE(16:0)-H	LPE	(16:0)	452.278	C21 H43 O7 N1 P1	NEG	A	0.0240083	0.0240015	0.0300215	0.0228349	0.0155609	0.0422073	0.0230526	0.090381	0.171216	0.0168007	0.0251179	0.0243363	0.0244501	0.0881904	0.0154078	0.0152633	0.00989562	0.0213383	0.0224202	0.0358159	0.0322644	0.0431232	0.0216346	0.0254384
LPE(18:2)-H	LPE	(18:2)	476.278	C23 H43 O7 N1 P1	NEG	A	0.0191081	0.00610784	0.00583251	0.0110125	0.00579549	0.0095651	0.0203722	0.0417284	0.117026	0.0117439	0.00644471	0.0130298	0.0141175	0.0285795	0.00406365	0.00389512	0.00223255	0.00722567	0.00269206	0.0103222	0.00685527	0.0205665	0.00618339	0.00698737
LPE(20:4)-H	LPE	(20:4)	500.278	C25 H43 O7 N1 P1	NEG	A	0.0485681	0.0533818	0.0188247	0.031063	0.0377545	0.0278583	0.057185	0.141024	0.173645	0.0628784	0.0174431	0.056218	0.0828909	0.222542	0.0494887	0.056548	0.0525558	0.0433979	0.0242076	0.0854939	0.0602399	0.0785784	0.0515106	0.0372641
LPE(22:6)-H	LPE	(22:6)	524.278	C27 H43 O7 N1 P1	NEG	A	0.0253888	0.0303291	0.110827	4.02061e-05	0.00858111	0.0243508	0.0468039	0.123849	0.295812	0.0508839	0.000708825	0.024921	0.036025	0.0938	0.0174663	0.0163984	0.00166814	0.0270279	0.0120836	0.037364	0.0214685	0.0709335	0.0344681	0.0290328
LPE(22:6)-H	LPE	(22:6)	524.278	C27 H43 O7 N1 P1	NEG	A	0.109438	0.120072	0.0501085	0.0466989	0.071774	0.0382711	0.129639	0.45378	0.605592	0.11343	0.0237326	0.121062	0.130946	0.362073	0.0510225	0.0648937	0.0499706	0.0790606	0.0216918	0.110834	0.0440837	0.108154	0.0653918	0.0449913
LPI(18:0)-H	LPI	(18:0)	599.32	C27 H52 O12 N0 P1	NEG	A	0.00106281	0.00077674	0.00401077	0.000708204	7.34586e-05	0.000770374	3.05331e-05	0.000494186	0.00385037	0.0010653	0.000286808	0.000876391	0.00147346	0.00080585	0.00227473	0.00185705	0.00123315	0.000989278	3.0633e-05	0.00140295	0.00103573	0.000829169	0.000474933	0.000554219
PC(14:0_18:2)+HCOO	PC	(14:0_18:2)	774.529	C41 H77 O10 N1 P1	NEG	A	0.125136	0.0921322	0.0355332	0.0648174	0.0617132	0.137989	0.155457	0.389288	0.845652	0.206739	0.146662	0.109967	0.0956859	0.277721	0.0349742	0.0652836	0.0418421	0.0524588	0.0512652	0.132939	0.0911564	0.173038	0.0502391	0.0626766
PC(15:0_18:2)+HCOO	PC	(15:0_18:2)	788.545	C42 H79 O10 N1 P1	NEG	A	0.146693	0.110284	0.0383856	0.0826973	0.0652023	0.0819058	0.130393	0.387866	0.886461	0.122731	0.161388	0.110163	0.064292	0.170655	0.015484	0.026629	0.0219642	0.0354924	0.0302109	0.0732594	0.0480679	0.0954426	0.0313457	0.0337732
PC(15:0_20:4)+HCOO	PC	(15:0_20:4)	812.545	C44 H79 O10 N1 P1	NEG	A	0.0276843	0.0301962	0.0110237	0.0243919	0.0260865	0.0261902	0.0105717	0.106925	0.150679	0.0395146	0.00654096	0.0224766	0.028877	0.108762	0.0192748	0.0334297	0.0215385	0.0318464	0.0160162	0.0532679	0.0131182	0.0132038	0.0314313	0.008332
PC(16:0_14:0)+HCOO	PC	(16:0_14:0)	750.529	C39 H77 O10 N1 P1	NEG	A	0.0140656	0.0131887	0.00423849	0.016046	0.0118032	0.0150475	0.0155985	0.0560938	0.0761024	0.0161107	0.00847384	0.00981398	0.0126415	0.0438403	0.0058829	0.00976346	0.00904772	0.0103324	0.00757394	0.0152485	0.0160601	0.0148672	0.0131069	0.0107483
PC(16:0_16:0)+HCOO	PC	(16:0_16:0)	778.56	C41 H81 O10 N1 P1	NEG	A	0.219219	0.208193	0.23616	0.192313	0.191404	0.176677	0.213006	0.800211	1.14811	0.229275	0.131899	0.178939	0.784882	0.677109	0.561971	0.743098	0.183787	0.716866	0.107922	0.251722	0.230364	0.217627	0.208427	0.161101
PC(16:0_16:0)+HCOO	PC	(16:0_16:0)	778.56	C41 H81 O10 N1 P1	NEG	A	0.00294053	0.00325199	0.00264187	0.00775178	0.00744937	0.0141223	0.00382548	0.0246172	0.0235849	0.00278782	0.00229502	0.00150972	0.00176897	0.00563034	0.00149231	0.00239145	0.00229611	0.000242798	0.00119543	0.000616068	0.00210922	0.00908972	0.00181583	0.00301679
PC(16:0_16:1)+HCOO	PC	(16:0_16:1)	776.545	C41 H79 O10 N1 P1	NEG	A	0.063209	0.0419295	0.00496889	0.0184897	0.0187856	0.0570429	0.0747448	0.209503	0.394755	0.0838043	0.0377016	0.0286035	0.0336602	0.127131	0.0030698	0.0378131	0.0133031	0.0172537	0.00786506	0.0670154	0.0338749	0.064402	0.0141453	0.0188847
PC(16:0_18:1)+HCOO	PC	(16:0_18:1)	804.576	C43 H83 O10 N1 P1	NEG	A	0.283811	0.381016	0.112883	6.19377	0.343765	0.379394	0.808651	2.19098	4.71896	0.78192	0.574405	0.372028	0.923119	12.1219	0.277448	0.457274	0.623882	2.04871	0.237973	0.786693	1.06309	4.64045	0.299136	0.100608
PC(16:0_18:2)+HCOO	PC	(16:0_18:2)	802.56	C43 H81 O10 N1 P1	NEG	A	3.67408	6.67885	6.96247	2.34329	1.77956	2.39951	6.91489	11.7478	18.0722	3.51268	3.15982	6.95118	2.34564	17.8843	5.04248	1.33908	1.06837	1.5647	1.494	2.07741	1.62926	3.07016	5.28878	3.35342
PC(16:0_18:3)+HCOO	PC	(16:0_18:3)	800.545	C43 H79 O10 N1 P1	NEG	A	0.548154	0.414666	0.186238	0.0839214	0.252658	0.494589	0.537346	1.46397	4.14655	0.536893	0.175366	0.44637	0.71411	2.11016	0.186348	0.317167	0.20871	0.321801	0.275226	0.695317	0.429321	0.826211	0.427779	0.140925
PC(16:0_20:3)+HCOO	PC	(16:0_20:3)	828.576	C45 H83 O10 N1 P1	NEG	A	0.236737	0.209688	0.0718504	0.227946	0.156667	0.1585	0.308555	1.02602	1.20985	0.326656	0.255648	0.163658	0.168362	0.848967	1.14479	0.281457	0.276131	0.254003	0.934183	0.53688	0.308676	0.610563	0.133623	0.136939
PC(16:0_20:4)+HCOO	PC	(16:0_20:4)	826.56	C45 H81 O10 N1 P1	NEG	A	2.18617	3.41212	1.90893	3.70894	2.59302	1.74202	1.50536	15.0586	6.31533	4.11168	1.23506	2.48829	3.37467	13.0576	7.23815	4.55399	3.95975	2.40332	5.45454	2.71264	2.2773	3.74804	3.90926	1.64969
PC(16:0_20:5)+HCOO	PC	(16:0_20:5)	824.545	C45 H79 O10 N1 P1	NEG	A	0.327165	0.140865	0.237017	0.156681	0.137003	0.231792	0.271975	0.916223	1.66491	0.417877	0.188238	0.189203	0.0546501	0.58071	0.0136199	0.0419946	0.14816	0.0392369	0.0333328	0.100435	0.112752	0.14165	0.0252486	0.0316454
PC(16:0_22:5)+HCOO	PC	(16:0_22:5)	852.576	C47 H83 O10 N1 P1	NEG	A	0.0258913	0.0268413	0.00844359	0.0362039	0.0267301	0.0371204	0.0365431	0.155421	0.269918	0.0658732	0.0208734	0.0245839	0.146392	0.243285	0.0350527	0.224097	0.0502821	0.029588	0.0423334	0.0794267	0.0844049	0.0732357	0.118911	0.0791104
PC(16:0_22:6)+HCOO	PC	(16:0_22:6)	850.56	C47 H81 O10 N1 P1	NEG	A	6.97651	5.64329	1.53612	5.35926	3.99023	2.05272	3.26639	24.8289	16.6177	3.27342	1.43496	2.47355	7.20211	12.1277	4.73768	2.76459	2.6211	2.32712	1.49629	3.66317	2.66906	3.83758	4.45696	4.23676
PC(16:1_18:2)+HCOO	PC	(16:1_18:2)	800.545	C43 H79 O10 N1 P1	NEG	A	0.177485	0.132628	0.0456666	0.0654546	0.077723	0.192046	0.214846	0.490989	1.12245	0.282474	0.207796	0.171855	0.119031	0.396383	0.0533469	0.109643	0.0586419	0.0523921	0.0744818	0.185004	0.138194	0.280584	0.0547453	0.0589017
PC(16:1_20:4)+HCOO	PC	(16:1_20:4)	824.545	C45 H79 O10 N1 P1	NEG	A	0.08357	0.0620176	0.0206107	0.0553848	0.0608346	0.0372248	0.0496891	0.338405	0.190822	0.0609851	0.0671711	0.0806153	0.106383	0.1571	0.307803	0.303517	0.193943	0.142188	0.376829	0.118733	0.340457	0.111565	0.387628	0.113189
PC(16:1_22:6)+HCOO	PC	(16:1_22:6)	848.545	C47 H79 O10 N1 P1	NEG	A	0.0486914	0.104428	0.0140612	0.0783131	0.141154	0.0510628	0.0755325	0.576641	0.7662	0.102511	0.0920346	0.12522	0.12025	0.548615	0.113265	0.200375	0.10555	0.11033	0.0945574	0.290134	0.232391	0.287928	0.129839	0.0746996
PC(16:1_22:6)+HCOO	PC	(16:1_22:6)	848.545	C47 H79 O10 N1 P1	NEG	A	0.0140892	0.0116248	0.0059659	0.00834098	0.00817405	0.0110149	0.0214915	0.0586204	0.0813349	0.0205014	0.00788366	0.0109853	0.0634294	0.125878	0.0624911	0.0349674	0.0978916	0.028067	0.0188331	0.0504375	0.0180982	0.0420078	0.0127889	0.035308
PC(17:0_18:2)+HCOO	PC	(17:0_18:2)	816.576	C44 H83 O10 N1 P1	NEG	A	0.00174609	0.000833994	0.000152536	2.89048e-05	6.76483e-05	0.000520726	0.000742733	0.00264577	0.00507829	0.000159092	0.000293481	0.00153132	0.00035435	0.000629123	0.00154571	0.000954976	0.000287374	0.000100287	0.00265385	0.00308445	0.000397631	0.00153372	8.96138e-05	0.00283662
PC(17:0_18:2)+HCOO	PC	(17:0_18:2)	816.576	C44 H83 O10 N1 P1	NEG	A	0.26996	0.228403	0.0444636	0.170497	0.140693	0.0207223	0.282841	0.55365	0.295901	0.159448	0.143155	0.148839	0.129199	0.0950041	0.0660245	0.136881	0.0947707	0.0246841	0.108218	0.208131	0.0365315	0.0620098	0.0155555	0.0188751
PC(17:0_20:4)+HCOO	PC	(17:0_20:4)	840.576	C46 H83 O10 N1 P1	NEG	A	0.00192068	0.00254645	0.00104077	0.00391906	0.0026985	0.00194938	0.00457729	0.0129909	0.0136437	0.00320196	0.00119345	0.00166819	0.00736189	0.0241456	0.00728134	0.00998655	0.00562322	0.0106642	0.00460773	0.0063708	0.00784399	0.00562227	0.00752331	0.00448288
PC(17:0_22:6)+HCOO	PC	(17:0_22:6)	864.576	C48 H83 O10 N1 P1	NEG	A	0.0139791	0.0117627	0.0255908	0.0101811	0.00591752	0.020646	0.015328	0.0427324	0.0697859	0.0105903	0.00653646	0.00668642	0.014682	0.0523563	0.00720345	0.0127715	0.0111765	0.0137072	0.0213026	0.0208278	0.0105332	0.0176788	0.00872059	0.0071618
PC(17:1_16:0)+HCOO	PC	(17:1_16:0)	790.56	C42 H81 O10 N1 P1	NEG	A	0.015223	0.0109372	0.00266851	0.00680466	0.00906342	0.0110425	0.0192089	0.0411479	0.0914693	0.0243361	0.011817	0.0124799	0.0163895	0.0450168	0.00697149	0.0095312	0.00804078	0.00858127	0.00640384	0.0226532	0.0151736	0.0214668	0.00743238	0.00896664
PC(17:1_18:2)+HCOO	PC	(17:1_18:2)	814.56	C44 H81 O10 N1 P1	NEG	A	0.0154105	0.0190675	0.00996931	0.0138661	0.012594	0.0146433	0.0214165	0.0767907	0.1329	0.0272012	0.0255348	0.0210338	0.0133642	0.030715	0.00526718	0.00828504	0.00613183	0.00640641	0.00833604	0.012053	0.0129437	0.0170844	0.00759503	0.00705297
PC(18:0_18:1)+HCOO	PC	(18:0_18:1)	832.607	C45 H87 O10 N1 P1	NEG	A	0.0140832	0.0177709	0.0452375	0.0148759	0.00507151	0.00420948	0.00792078	0.00665313	0.040529	0.0117266	0.439275	0.463072	0.00301763	0.0279748	0.0207809	0.67171	0.704503	0.720069	0.476744	0.0164294	0.00108402	0.00996692	0.0150232	0.0166402
PC(18:0_20:3)+HCOO	PC	(18:0_20:3)	856.607	C47 H87 O10 N1 P1	NEG	A	0.214457	0.386126	0.241855	0.701577	0.521335	0.33986	0.889756	2.61302	2.69134	0.464068	0.292851	0.234262	0.523979	3.24068	0.881979	0.0461766	0.0474489	0.898984	0.607941	0.12307	1.03034	0.143952	0.457687	0.446412
PC(18:0_20:3)+HCOO	PC	(18:0_20:3)	856.607	C47 H87 O10 N1 P1	NEG	A	0.00653818	0.00415346	0.00166269	0.00424994	0.00447677	0.00198861	0.00348426	0.0166703	0.0325474	0.00350562	0.00356936	0.0027959	0.00648527	0.167489	0.0132225	0.00693463	0.038785	0.00937043	0.00829366	0.00783253	0.00116335	0.0922758	0.0016781	0.00238537
PC(18:0_20:4)+HCOO	PC	(18:0_20:4)	854.592	C47 H85 O10 N1 P1	NEG	A	0.673353	2.22946	1.00194	2.86466	0.564968	1.5631	2.89473	8.64579	3.52683	0.822661	1.2285	1.76486	1.31114	5.08364	6.49029	1.46578	1.28098	1.26356	0.889672	1.46124	1.12324	1.38031	1.19836	0.909789
PC(18:0_22:4)+HCOO	PC	(18:0_22:4)	882.623	C49 H89 O10 N1 P1	NEG	A	0.000323498	0.000508133	0.000434969	0.00197002	0.000292866	0.00027898	0.00158484	0.00215295	0.003437	0.00288929	0.00363906	0.000332663	0.00238148	0.0158647	0.0769625	0.000389942	0.00341601	0.00259239	0.00225805	0.00562244	0.00299072	0.00427689	0.00157127	0.00214697
PC(18:0_22:5)+HCOO	PC	(18:0_22:5)	880.607	C49 H87 O10 N1 P1	NEG	A	0.0052344	0.0045513	0.0610794	0.0082592	0.00429195	0.00358132	0.00317106	0.0141855	0.0193193	0.010713	0.00352132	0.00581181	0.00443885	0.019631	0.00713062	0.00264982	0.00304627	0.00348203	0.0020774	0.00351047	0.00374583	0.00422198	0.00245709	0.00106476
PC(18:0_22:6)+HCOO	PC	(18:0_22:6)	878.592	C49 H85 O10 N1 P1	NEG	A	0.297024	0.218359	0.226293	0.321669	0.137617	0.15141	0.225793	0.794494	1.24756	0.219008	0.133709	0.180898	0.243347	1.14509	0.277609	0.176118	0.235383	0.230243	0.166952	0.403599	0.176268	0.307376	0.193395	0.153615
PC(18:1_20:4)+HCOO	PC	(18:1_20:4)	852.576	C47 H83 O10 N1 P1	NEG	A	0.138425	0.129998	0.0831824	0.209838	0.146013	0.0947504	0.176363	0.600804	0.622745	0.203232	0.0802966	0.0981413	0.232229	1.02373	0.299505	0.337513	0.236441	0.244874	0.226075	0.379601	0.381576	0.323727	0.304962	0.209506
PC(18:1_22:6)+HCOO	PC	(18:1_22:6)	876.576	C49 H83 O10 N1 P1	NEG	A	0.0945667	0.0894621	0.162105	0.116549	0.102184	0.0692158	0.119498	0.428766	0.50018	0.143206	0.0751219	0.217845	0.0832442	0.359623	0.307458	0.117609	0.0958674	0.106646	0.10944	0.12474	0.11517	0.121392	0.0959193	0.0644147
PC(18:1D7_15:0)+HCOO	PC	(18:1D7_15:0)	797.604	C42 H74 O10 N1 P1 D7	NEG	A	1	1	1	1	1	1	1	1	1	1	1	1	1	1	1	1	1	1	1	1	1	1	1	1
PC(18:2_18:2)+HCOO	PC	(18:2_18:2)	826.56	C45 H81 O10 N1 P1	NEG	A	0.214947	0.831458	0.090511	0.115638	0.554661	0.811	0.762843	3.29753	1.7054	0.266732	0.683614	0.844823	0.0996881	0.29843	0.168378	0.381344	0.197859	0.309302	0.386352	0.813297	0.10616	0.67306	0.292572	0.063596
PC(18:2_20:4)+HCOO	PC	(18:2_20:4)	850.56	C47 H81 O10 N1 P1	NEG	A	0.21249	0.400451	0.0371031	0.38803	0.353981	0.170103	0.286828	0.304855	1.24059	0.338739	0.0800548	0.347927	0.745183	1.20849	0.0898667	0.796926	0.47036	0.499846	0.151952	0.546904	0.496052	0.513204	0.823859	0.602683
PC(18:2_22:6)+HCOO	PC	(18:2_22:6)	874.56	C49 H81 O10 N1 P1	NEG	A	0.0996323	0.260211	0.114216	0.204277	0.195405	0.23714	0.112085	1.13609	0.620157	0.472065	0.0709056	0.244782	0.349638	1.10417	0.13508	0.290011	0.19494	0.183207	0.201216	0.164145	0.368863	0.127534	0.30218	0.204439
PC(18:3_18:2)+HCOO	PC	(18:3_18:2)	824.545	C45 H79 O10 N1 P1	NEG	A	0.249532	0.175203	0.0997728	0.108633	0.0892146	0.270615	0.251181	0.616341	0.855868	0.102136	0.105791	0.228003	0.0930815	0.221778	0.0019707	0.00644833	0.00621636	0.0271918	0.00903159	0.0155765	0.041948	0.00642298	0.00901675	0.00837879
PC(19:0_18:2)+HCOO	PC	(19:0_18:2)	844.607	C46 H87 O10 N1 P1	NEG	A	0.11129	0.00481479	0.030963	0.0042448	0.0017084	0.0023667	0.00431441	0.0104669	0.0245489	0.110647	0.0579991	0.00269011	0.00395072	0.144616	0.00799274	0.0025622	0.00132668	0.00106399	0.000568409	0.00313737	0.00341642	0.00647649	0.00151191	0.00133955
PC(20:0_18:2)+HCOO	PC	(20:0_18:2)	858.623	C47 H89 O10 N1 P1	NEG	A	0.25598	0.0793743	0.00151244	0.156306	0.000688471	0.139192	0.00289378	0.00102373	1.33713	0.00210694	0.124913	0.163026	0.183483	0.129875	0.000327431	0.000662929	0.000273125	0.000912591	0.0010805	0.00123295	0.000616666	0.00447824	0.15804	0.000124409
PC(20:0_20:4)+HCOO	PC	(20:0_20:4)	882.623	C49 H89 O10 N1 P1	NEG	A	0.00162186	0.00134588	0.000806846	0.00182757	0.000801985	0.00130054	0.0115017	0.00140285	0.00500242	0.00240668	0.000256838	0.00196651	0.00248955	0.00686837	0.00155018	0.00142317	0.00125421	0.00153075	0.000785163	0.0160438	0.0411363	0.0232606	0.0013131	0.00232252
PC(20:3_20:4)+HCOO	PC	(20:3_20:4)	876.576	C49 H83 O10 N1 P1	NEG	A	0.0216668	0.0140901	0.00413421	0.0200677	0.0169946	0.0195406	0.03822	0.0863662	0.133939	0.0486545	0.0103689	0.011095	0.014518	0.108155	0.0045151	0.0300621	0.0174182	0.0168052	0.00604165	0.0812356	0.0354156	0.0490244	0.0155344	0.0159912
PC(20:4_22:6)+HCOO	PC	(20:4_22:6)	898.56	C51 H81 O10 N1 P1	NEG	A	0.0391894	0.0303505	0.0107936	0.0230727	0.0196111	0.0229991	0.0551584	0.138664	0.18683	0.0647999	0.0238256	0.02877	0.0703766	0.196315	0.0214884	0.0548683	0.0323303	0.0335655	0.0399872	0.0983208	0.069406	0.07555	0.0602539	0.0359578
PE(16:0_18:1)-H	PE	(16:0_18:1)	716.524	C39 H75 O8 N1 P1	NEG	A	0.0191975	0.0080369	0.00572924	0.00949578	0.00862602	0.00984145	0.0122546	0.0507522	0.0654067	0.012824	0.00607665	0.00979697	0.00901497	0.0244757	0.00416931	0.00354627	0.00322389	0.00458039	0.0043407	0.00716669	0.00894446	0.0103397	0.00453112	0.00509457
PE(16:0_18:2)-H	PE	(16:0_18:2)	714.508	C39 H73 O8 N1 P1	NEG	A	0.207356	0.144158	0.101073	0.131306	0.0847111	0.122031	0.179332	0.621021	1.16686	0.141635	0.100984	0.147213	0.113126	0.24941	0.0179694	0.0200311	0.0328709	0.0523819	0.0464386	0.091067	0.0705405	0.128516	0.0475732	0.0397996
PE(16:0_20:3)-H	PE	(16:0_20:3)	740.524	C41 H75 O8 N1 P1	NEG	A	0.00756346	0.00580573	0.00332546	0.000399499	0.00959272	0.00203324	0.0115406	0.0352247	0.0308146	0.00733022	0.00199579	0.00514383	0.00614051	0.0182761	0.00365315	0.00313036	0.00393196	0.0108323	6.06539e-05	0.0105143	0.00824059	0.0135493	0.00332504	0.00611831
PE(16:0_20:4)-H	PE	(16:0_20:4)	738.508	C41 H73 O8 N1 P1	NEG	A	0.169711	0.109332	0.0936923	0.115305	0.0982614	0.0985201	0.203557	0.672825	0.745277	0.194404	0.0639023	0.0917437	0.111307	0.399963	0.124681	0.165199	0.123018	0.1489	0.143182	0.190106	0.198631	0.194702	0.136993	0.0673346
PE(16:0_22:5)-H	PE	(16:0_22:5)	764.524	C43 H75 O8 N1 P1	NEG	A	0.0559465	0.0270755	0.018795	0.0398204	0.0278813	0.0393241	0.0694903	0.255278	0.359773	0.072694	0.037685	0.0558844	0.0282782	0.0994216	0.00835929	0.0171288	0.0182869	0.013491	0.0203764	0.0376056	0.0258578	0.0427302	0.0363294	0.0228169
PE(16:1_20:4)-H	PE	(16:1_20:4)	736.492	C41 H71 O8 N1 P1	NEG	A	0.0347459	0.028231	0.0120944	0.0271692	0.0253104	0.0324091	0.0455675	0.145386	0.15751	0.0509222	0.0149207	0.0244312	0.0277856	0.0818906	0.0166486	0.0316724	0.0184453	0.0234175	0.020873	0.0515648	0.0464889	0.0542922	0.0268902	0.0139091
PE(16:1e_20:4)-H	PE	(16:1e_20:4)	722.513	C41 H73 O7 N1 P1	NEG	A	0.00965595	0.00925828	0.00479891	0.011164	0.0084595	0.00677582	0.0121512	0.0456358	0.0542039	0.0108689	0.00742747	0.00788544	0.0114993	0.0390882	0.00721646	0.00951575	0.00888115	0.0104348	0.00855503	0.0165608	0.0151891	0.018757	0.0100725	0.00665301
PE(17:0_20:4)-H	PE	(17:0_20:4)	752.524	C42 H75 O8 N1 P1	NEG	A	0.00712086	0.00633316	0.00349988	0.00583594	0.00442229	0.00443777	0.00722736	0.0266995	0.0447048	0.00602954	0.00502203	0.00583028	0.00667053	0.0201558	0.00428914	0.00477039	0.00353853	0.00557576	0.0037588	0.00886988	0.00740555	0.0079263	0.00641821	0.00302856
PE(18:0_18:2)-H	PE	(18:0_18:2)	742.539	C41 H77 O8 N1 P1	NEG	A	0.0887437	0.0581085	0.0342855	0.0599264	0.0302786	0.0165859	0.0823103	0.2728	0.429981	0.0608522	0.0529168	0.0640383	0.0251586	0.0703139	0.00880963	0.0198971	0.022887	0.0441023	0.0154535	0.0261255	0.0417498	0.0904725	0.0158422	0.0261411
PE(18:0_20:3)-H	PE	(18:0_20:3)	768.555	C43 H79 O8 N1 P1	NEG	A	0.021072	0.00649209	0.00312372	0.00596742	0.00516013	0.00443214	0.00798862	0.0296448	0.026042	0.00879166	0.00833267	0.00718811	0.0233988	0.0273026	0.00470487	0.00524182	0.00378136	0.00500562	0.00628701	0.0111467	0.0100457	0.0117066	0.0073172	0.00752133
PE(18:0_20:4)-H	PE	(18:0_20:4)	766.539	C43 H77 O8 N1 P1	NEG	A	0.0865815	0.0594333	0.0526175	0.0837112	0.0543492	0.0536714	0.0941347	0.300479	0.444734	0.0876788	0.0545733	0.0809761	0.139861	0.443113	0.115894	0.109738	0.102407	0.0996822	0.099464	0.158472	0.106314	0.144134	0.125363	0.0745109
PE(18:0_22:4)-H	PE	(18:0_22:4)	794.571	C45 H81 O8 N1 P1	NEG	A	0.00101293	0.000266476	0.000540748	0.000390997	3.71908e-06	6.83887e-06	0.00038014	2.57514e-06	0.00071157	7.62951e-05	0.000106908	0.000200019	7.66414e-05	0.000620453	0.000459445	0.000311576	0.000209484	0.000471755	0.000235686	0.00125647	3.77396e-06	0.000538398	0.000121293	0.00092937
PE(18:0_22:6)-H	PE	(18:0_22:6)	790.539	C45 H77 O8 N1 P1	NEG	A	0.0606465	0.0364676	0.0486547	0.0490792	0.0220168	0.0329759	0.0400553	0.239442	0.249916	0.0251735	0.0333811	0.0509033	0.0417736	0.179128	0.0219813	0.0114667	0.0282169	0.0336708	0.0153494	0.0271016	0.0126152	0.0412928	0.0149303	0.0119416
PE(18:1_18:2)-H	PE	(18:1_18:2)	740.524	C41 H75 O8 N1 P1	NEG	A	0.0109799	0.00625837	0.00386648	0.00248921	0.00653666	0.00356472	0.0091747	0.0252363	0.0478846	0.00397642	0.00615727	0.00745941	0.0130792	0.0180537	0.00239742	0.00311734	0.00136544	0.00375822	0.00623988	0.00071687	0.0100088	0.00510807	0.0129442	0.00147163
PE(18:1_20:4)-H	PE	(18:1_20:4)	764.524	C43 H75 O8 N1 P1	NEG	A	0.0450005	0.0385579	0.0137849	0.0776056	0.0243681	0.0117445	0.0444305	0.127588	0.165863	0.0535227	0.0216823	0.0236828	0.0441736	0.189284	0.0640969	0.0691648	0.0509195	0.0729542	0.0678665	0.0965594	0.11918	0.0963079	0.073057	0.0358765
PE(18:1_20:4)-H	PE	(18:1_20:4)	764.524	C43 H75 O8 N1 P1	NEG	A	0.226086	0.172179	0.301417	0.314421	0.207314	0.385067	0.584316	2.15855	3.62808	0.276934	0.353297	0.450696	0.282413	1.06794	0.160202	0.203086	0.175195	0.196269	0.201718	0.394474	0.333178	0.388913	0.535156	0.458459
PE(18:1_22:5)-H	PE	(18:1_22:5)	790.539	C45 H77 O8 N1 P1	NEG	A	0.00955694	0.00606721	0.005211	0.00638197	0.00626605	0.00166593	0.00649881	0.0176544	0.0529641	0.00407066	0.00390517	0.00414363	0.00227114	0.00886792	0.00335245	0.00238908	0.00141038	0.000393457	0.00195153	0.00151634	0.00597134	0.00424667	0.00229624	0.00258207
PE(18:1e_20:4)-H	PE	(18:1e_20:4)	750.544	C43 H77 O7 N1 P1	NEG	A	0.00116852	0.00098114	0.000896499	0.000613262	0.000678211	0.000870749	0.00022794	0.00170734	0.00650608	0.00121105	0.0011893	0.00122316	0.00249386	0.0117064	0.00100131	0.00191221	0.00145536	0.00142145	0.00140426	0.000454712	0.00177278	0.00221593	0.00376412	0.00200717
PE(22:6_16:0)-H	PE	(22:6_16:0)	762.508	C43 H73 O8 N1 P1	NEG	A	0.431323	0.341395	0.257269	0.375056	0.262169	0.289659	0.424224	1.69609	2.29087	0.389802	0.256981	0.314862	0.38922	1.11949	0.235035	0.252826	0.224824	0.311803	0.276195	0.429787	0.287592	0.451713	0.251942	0.184439
PI(16:0_18:2)-H	PI	(16:0_18:2)	833.519	C43 H78 O13 N0 P1	NEG	A	0.0155741	0.0137614	0.0263378	0.00495338	0.00599659	0.010211	0.0104478	0.0398576	0.0621671	0.00953087	0.00524515	0.010945	0.00698874	0.013934	0.00250689	0.00279848	0.00300498	0.00335283	0.00273277	0.00615469	0.00472936	0.00550894	0.00252186	0.00249449
PI(16:0_20:4)-H	PI	(16:0_20:4)	857.519	C45 H78 O13 N0 P1	NEG	A	0.0501294	0.0435299	0.0679874	0.0365655	0.038469	0.0361139	0.0441093	0.1756	0.243755	0.0483239	0.0231111	0.0434713	0.028766	0.0804984	0.0238629	0.025131	0.0200938	0.0238804	0.0133659	0.0397087	0.0374833	0.0372114	0.0189327	0.0124401
PI(18:0_20:3)-H	PI	(18:0_20:3)	887.566	C47 H84 O13 N0 P1	NEG	A	0.00163692	0.000805657	0.00478775	0.00159945	0.00177295	0.00157735	0.0024803	0.00329403	0.0110827	0.00290998	0.000887491	0.00200084	0.00241326	0.00813393	0.00311836	0.000756614	0.00174968	0.00186498	0.00108016	0.00234772	0.00298306	0.00190775	0.0019776	0.00137676
PI(18:0_20:4)-H	PI	(18:0_20:4)	885.55	C47 H82 O13 N0 P1	NEG	A	0.00208559	0.0229645	0.0483586	0.01598	0.0267702	0.0129364	0.00122973	0.0757411	0.126584	0.026322	0.00302408	0.0232459	0.0229913	0.107422	0.0341362	0.0212916	0.0211975	0.0194588	0.0114374	0.0291895	0.0237936	0.0219688	0.0143032	0.00503293
PI(18:1_18:2)-H	PI	(18:1_18:2)	859.534	C45 H80 O13 N0 P1	NEG	A	0.017503	0.012685	0.0181352	0.00722213	0.00928276	0.00887967	0.0155539	0.0572606	0.0741623	0.0194144	0.00560564	0.0132352	0.00399947	0.0128606	0.0065059	0.00486394	0.00525828	0.00516815	0.00408051	0.00693588	0.00636119	0.00887758	0.000632022	0.00192555
PI(18:1_20:4)-H	PI	(18:1_20:4)	883.534	C47 H80 O13 N0 P1	NEG	A	0.00645762	0.0101385	0.0152229	0.0071988	0.00897307	0.00819152	0.0127974	0.0265555	0.0569909	0.0201239	0.00508456	0.00724727	0.00709528	0.0233508	0.00833826	0.0116991	0.0069138	0.0043664	0.00435257	0.0104643	0.0170792	0.0130108	0.00905758	0.0043893
PS(16:0_20:4)-H	PS	(16:0_20:4)	782.498	C42 H73 O10 N1 P1	NEG	A	0.00460367	0.00661091	0.0140524	0.00505043	0.00505146	0.00391393	0.00675868	0.0213589	0.0395112	0.00782434	0.00279397	0.00584698	0.00918623	0.0207632	0.00715956	0.00971338	0.00656554	0.00492921	0.00368291	0.00943648	0.00620009	0.00680303	0.0041471	0.00279327
PS(18:0_20:4)-H	PS	(18:0_20:4)	810.529	C44 H77 O10 N1 P1	NEG	A	0.00584948	0.006613	0.0136571	0.00637936	0.00594917	0.00645184	0.00236309	0.033252	0.0406923	0.00906444	0.00447315	0.0072356	0.0170392	0.0616015	0.0192594	0.0134914	0.0110436	0.0152067	0.00832988	0.0136743	0.0108467	0.0144042	0.00758009	0.00663921
Cer(d14:0_25:1)+HCOO	Cer	(d14:0_25:1)	652.589	C40 H78 O5 N1	NEG	B	0.0225758	0.0129194	0.0034737	0.00757227	0.00531404	0.00695488	0.0162323	0.0406544	0.0940543	0.0142186	0.00486397	0.00905906	0.0358422	0.108162	0.0111489	0.0195563	0.00971819	0.0177262	0.0158854	0.0554769	0.0382521	0.0853168	0.0455106	0.0471335
Cer(d18:0_18:1)+HCOO	Cer	(d18:0_18:1)	610.542	C37 H72 O5 N1	NEG	B	2.7123e-05	1.34577e-09	0	0	1.32297e-05	0	0	0	0.000149517	4.7173e-05	0	2.2621e-05	0.00096695	0.000647757	0.00030093	0.000469151	0.000472837	0.000753189	8.62704e-05	0.00170411	0.000790011	0.00225076	0.000915045	0.000723504
Cer(d18:1_24:1)+HCOO	Cer	(d18:1_24:1)	692.62	C43 H82 O5 N1	NEG	B	0.0225409	0.0214686	0.0122446	0.0160588	0.0118429	0.024234	0.0350074	0.107065	0.238397	0.0163747	0.00961061	0.0117543	0.0146331	0.0633776	0.00723255	0.0103489	0.00980038	0.0100313	0.010075	0.0232584	0.0250603	0.050218	0.0248007	0.0265915
LPE(16:0)-H	LPE	(16:0)	452.278	C21 H43 O7 N1 P1	NEG	B	0.00159927	0.00149072	0.00375773	0.00149393	0.00163731	0.00277174	0.00154594	0.00722994	0.00837929	0.00178686	0.000486637	0.00182824	0.00159651	0.00584855	0.00186449	0.00154361	0.000301081	0.00144305	0.00154115	0.00244021	0.00196088	0.00240264	0.00106469	0.00117606
LPE(18:0)-H	LPE	(18:0)	480.31	C23 H47 O7 N1 P1	NEG	B	0.220334	0.110038	0.168296	0.0848064	0.0625902	0.107636	0.0924403	0.428667	0.742109	0.11533	0.0828834	0.110223	0.142154	0.439368	0.0868015	0.114578	0.0819108	0.113765	0.123916	0.194021	0.155517	0.254249	0.0875319	0.102443
LPE(18:1)-H	LPE	(18:1)	478.294	C23 H45 O7 N1 P1	NEG	B	4.2185e-05	0.000871955	0.00131749	0.000954411	3.69165e-05	0.00111748	3.97647e-05	0.00045077	0.000327864	0.000211665	0.000121963	8.66896e-05	0.000269739	0.000341608	7.91231e-05	0.00073263	5.38438e-05	6.28954e-05	0.000774544	9.64876e-05	0.00148349	0.00111082	2.77399e-05	1.16922e-06
LPE(18:2)-H	LPE	(18:2)	476.278	C23 H43 O7 N1 P1	NEG	B	0.0284314	0.0170546	0.00892398	0.0113099	0.0100113	0.00968758	0.0203836	0.0568749	0.119883	0.0249534	0.00776818	0.0205969	0.0150872	0.027504	0.00601224	0.00500605	0.00460941	0.00723691	0.00427493	0.0118364	0.0098207	0.015295	0.00620324	0.00529902
LPE(20:4)-H	LPE	(20:4)	500.278	C25 H43 O7 N1 P1	NEG	B	0.00974314	0.0143391	0.0424174	0.00558934	0.00947871	0.00360261	0.0130311	0.00392399	0.0612721	0.0082953	0.00914514	0.0144511	0.020746	0.0483405	0.00623701	0.00944657	0.00821155	0.0100895	0.004143	0.0224588	0.00741507	0.0586299	0.0306981	0.0165187
LPI(20:4)-H	LPI	(20:4)	619.289	C29 H48 O12 N0 P1	NEG	B	0.00209942	0.00103692	0.0012637	0.00279627	0.000892777	0.00161454	0.00371875	0.00695995	0.0132425	0.0040842	0.000523221	0.014537	0.00382453	0.00678176	0.00223077	0.00224168	0.00128588	0.0107258	0.00193337	0.00389564	0.00647429	0.00514579	0.00255165	0.00314093
LPS(20:4)-H	LPS	(20:4)	544.268	C26 H43 O9 N1 P1	NEG	B	0.000724945	0.000934186	0.00272161	0.000578184	0.000755553	0.000467189	0.00117443	0.00367499	0.00460243	0.00126195	0.000121063	0.00109633	0.00251669	0.00510325	0.00237926	0.00218342	0.00137709	0.00146097	0.000390156	0.0019606	0.00170139	0.0017367	0.000842682	0.000644451
PA(18:0_20:4)-H	PA	(18:0_20:4)	723.497	C41 H72 O8 N0 P1	NEG	B	0.000712612	0.00080024	0.000143235	0.000407331	0.000548673	0.000341707	0.000655414	0.00255378	0	9.12722e-05	0	2.61162e-05	0.00182803	0.000929321	6.3731e-05	0.000281365	0.000773965	3.56767e-05	0.000132816	0.000509606	0.000401969	0.000778403	0.00158699	0.00447601
PA(18:0_22:6)-H	PA	(18:0_22:6)	747.497	C43 H72 O8 N0 P1	NEG	B	0.000127098	0.000134709	8.28198e-05	8.42467e-05	0.000100335	0.000696203	0.00112878	0.0016559	0.00295085	0.000389734	4.89823e-05	0.000464835	0.00137274	0.00159517	1.88505e-05	4.04068e-05	0.000380893	0.00010988	0.00018026	0.000421428	0.000355843	0.000740207	0.00186275	0.00596663
PC(14:0_22:6)+HCOO	PC	(14:0_22:6)	822.529	C45 H77 O10 N1 P1	NEG	B	0.00883254	0.00635351	0.00290487	0.00566703	0.00488333	0.00802771	0.0109933	0.0304183	0.0575809	0.0167868	0.0059566	0.00757446	0.00968602	0.0364749	0.00524933	0.00871488	0.00700697	0.00566913	0.00653223	0.020449	0.013122	0.0198516	0.00609441	0.0060978
PC(15:0_22:6)+HCOO	PC	(15:0_22:6)	836.545	C46 H79 O10 N1 P1	NEG	B	0.0155869	0.0284848	0.00871637	0.0255475	0.0220197	0.0213403	0.0149322	0.0444757	0.194682	0.0122296	0.00846548	0.027145	0.0267938	0.101821	0.0121139	0.0181177	0.0141149	0.0210561	0.0140209	0.016522	0.00877078	0.0147766	0.00671619	0.0154279
PC(17:0_18:1)+HCOO	PC	(17:0_18:1)	818.592	C44 H85 O10 N1 P1	NEG	B	0.00733972	0.00365825	0.0150079	0.0438053	0.0441905	0.0362716	0.00258528	0.229754	0.0212221	0.00399381	0.0431313	0.00394389	0.00615759	0.0187973	0.0315465	0.00328528	0.00459619	0.00453699	0.0357858	0.00967643	0.00785199	0.00926629	0.0488627	0.00441392
PC(17:1_20:4)+HCOO	PC	(17:1_20:4)	838.56	C46 H81 O10 N1 P1	NEG	B	0.0034276	0.00520517	0.000582982	0.00490717	0.00393316	0.00512431	0.00651223	0.0165548	0.0320956	0.0110253	0.0031304	0.00493568	0.00659525	0.0051612	0.00433812	0.0117005	0.00591876	0.00552165	0.0053869	0.0153527	0.0142879	0.0120962	0.00420053	0.00305445
PC(18:0_20:2)+HCOO	PC	(18:0_20:2)	858.623	C47 H89 O10 N1 P1	NEG	B	0.00265166	0.00150108	0.000394452	0.01461	0.00121785	0.00097476	0.00177549	0.00751161	0.0121975	0.0074617	0.000438001	0.000666009	0.0198198	0.626064	0.0010398	0.0175841	0.000332808	0.00123351	0.00225508	0.334395	0.00166743	0.00192949	0.00288431	0.00344869
PC(18:1e_20:4)+HCOO	PC	(18:1e_20:4)	838.597	C47 H85 O9 N1 P1	NEG	B	0.00518508	0.00564782	0.0146438	0.00648013	0.00567445	0.00478277	0.00604003	0.0223308	0.0311471	0.0064153	0.00361838	0.00552448	0.0099776	0.032696	0.00295604	0.00997591	0.00809464	0.00995328	0.00644762	0.0126447	0.0167606	0.0121915	0.00797135	0.0089214
PC(20:4D8_14:1)+HCOO	PC	(20:4D8_14:1)	804.564	C43 H67 O10 N1 P1 D8	NEG	B	1.07665	0.415356	0.246423	0.371123	0.294829	0.354486	0.434602	1.74762	5.64482	0.412317	1.01658	0.359917	0.296279	1.01508	0.0970796	0.156043	0.173983	0.248524	0.194401	0.315996	0.2546	0.363055	0.167784	0.18912
PC(22:5_18:2)+HCOO	PC	(22:5_18:2)	876.576	C49 H83 O10 N1 P1	NEG	B	0.00218988	0.00135818	0.000846989	0.00266519	0.00196522	0.00213839	0.0020619	0.00726889	0.00590145	0.0026373	0.00126522	0.00182943	0.00404387	0.0177206	0.00492257	0.0036773	0.00439486	0.00568323	0.00125191	0.00569091	0.00224173	0.00325387	0.00208474	0.00148231
PE(16:0_20:5)-H	PE	(16:0_20:5)	736.492	C41 H71 O8 N1 P1	NEG	B	0.0773182	0.056885	0.0334543	0.0414211	0.0363863	0.050198	0.089491	0.337536	0.506726	0.102972	0.0365022	0.057893	0.00821342	0.0281948	0.00539714	0.0054759	0.00670922	0.00800376	0.00612816	0.0193035	0.00841799	0.021924	0.00459816	0.00430262
PE(16:1_18:2)-H	PE	(16:1_18:2)	712.492	C39 H71 O8 N1 P1	NEG	B	0.0347849	0.0203193	0.00983733	0.0138896	0.0118621	0.0240232	0.0312331	0.0907998	0.173518	0.0310668	0.0125316	0.0234727	0.0114879	0.0305132	0.00459963	0.00654419	0.00394697	0.00625038	0.00775014	0.0143673	0.0135753	0.0203247	0.00792644	0.00452225
PE(16:1_22:6)-H	PE	(16:1_22:6)	760.492	C43 H71 O8 N1 P1	NEG	B	0.0631707	0.0520307	0.0204799	0.0303496	0.02614	0.074853	0.0947671	0.211792	0.373797	0.0879918	0.0298004	0.049111	0.0309325	0.112101	0.0131583	0.0255225	0.0149259	0.0211745	0.0203819	0.0529874	0.038898	0.0585816	0.0190196	0.0171865
PE(16:1e_22:4)-H	PE	(16:1e_22:4)	750.544	C43 H77 O7 N1 P1	NEG	B	0.00029367	9.27302e-05	0.000215778	0.000104979	0.000200675	0.000514259	0.000378564	0.00117144	0.00139279	0.000520976	0.000213292	0.00015046	0.000550397	0.00292341	0.00150549	0.000885824	0.000945961	0.000672424	0.000510774	0.000656376	0.000601637	0.000724281	0.000615971	0.000402941
PE(16:1e_22:6)-H	PE	(16:1e_22:6)	746.513	C43 H73 O7 N1 P1	NEG	B	0.00593763	0.00586501	0.00375308	0.00562607	0.00439829	0.00452768	0.00622373	0.0271574	0.0366886	0.00638959	0.00606371	0.00550268	0.00364396	0.0135999	0.00385865	0.00258137	0.00333444	0.0039944	0.00277476	0.00521976	0.00376098	0.00644248	0.00329427	0.00250564
PE(17:0_22:6)-H	PE	(17:0_22:6)	776.524	C44 H75 O8 N1 P1	NEG	B	0.00307817	0.00385511	0.000659509	0.00240614	0.00198498	0.00122941	0.00110151	0.00984135	0.0180328	0.00169059	0.00238666	0.00247866	0.00303245	0.0123399	0.00144008	0.000939412	0.00166444	0.00264598	0.0010299	0.0028924	0.000505035	0.00300252	0.00166529	0.00150956
PE(18:0_18:1)-H	PE	(18:0_18:1)	744.555	C41 H79 O8 N1 P1	NEG	B	0.000519711	0.000383444	0.000149928	0.000605965	0.00031094	0.000126975	0.000294171	0.000337707	0.00126844	0.000308924	0.000120392	0.000469672	0.000282832	0.00161004	0.000166132	0.000523358	0.000278731	0.000216658	0.000301595	0.000159583	0.000340105	0.00104292	0.00023026	0.00014286
PE(18:0_20:1)-H	PE	(18:0_20:1)	772.586	C43 H83 O8 N1 P1	NEG	B	0.0114211	0.00530099	0.00248281	0.0057557	0.0035832	0.00347133	0.00654471	0.023644	0.0395	0.00660032	0.00482482	0.00628905	0.00715039	0.0242539	0.00357122	0.00388134	0.00374955	0.00551328	0.00573497	0.0103468	0.0078329	0.0121913	0.00556481	0.00556892
PE(18:0_20:3)-H	PE	(18:0_20:3)	768.555	C43 H79 O8 N1 P1	NEG	B	2.4291e-05	9.16933e-05	4.96763e-05	4.33982e-06	1.62733e-06	0.000198761	9.20935e-05	1.82349e-05	0.00117101	0.000168799	9.6748e-05	8.59067e-06	0.000103382	0.00114954	2.40047e-05	0.000123037	8.12101e-05	0.000180758	0.00033508	8.25721e-05	0.00036881	5.31503e-05	4.03976e-05	0.000132102
PE(18:0_22:5)-H	PE	(18:0_22:5)	792.555	C45 H79 O8 N1 P1	NEG	B	0.00267776	0.001466	0.000393341	0.000403479	0.000637909	0.000454041	0.000473232	0.0149129	0.0188588	0.0100142	0.00205102	0.00264413	0.00591979	0.00419836	0.000957063	0.00139803	0.00162664	0.000717195	7.4955e-05	0.00107184	0.00610541	0.00268252	0.000182055	0.000459837
PE(18:0_22:5)-H	PE	(18:0_22:5)	792.555	C45 H79 O8 N1 P1	NEG	B	0.000601837	0.000374898	0.000191792	0.000285576	0.000350923	0.000863046	0.00117506	0.00158848	0.00552638	0.000561423	0.000876724	0.000913692	0.00158138	0.00414271	0.000423653	0.000635535	0.000536192	0.000751473	0.00148867	0.00133503	0.00149477	0.00177044	0.00295674	0.0019557
PE(18:1_18:1)-H	PE	(18:1_18:1)	742.539	C41 H77 O8 N1 P1	NEG	B	0.00242025	0.00115044	0.00456666	0.00301573	0.0026098	0.00202783	0.00242682	0.00884501	0.00638429	0.00295526	0.00317105	0.00125986	0.00129761	0.00418517	0.000514814	0.00112001	0.000769156	0.0012359	0.000857573	0.00197887	0.00194167	0.00524926	0.0019392	0.00741223
PE(18:1_20:3)-H	PE	(18:1_20:3)	766.539	C43 H77 O8 N1 P1	NEG	B	0.00491279	0.00360947	0.00060013	0.00114399	0.00224015	0.0023028	0.0069216	0.0159357	0.021833	0.00679164	0.00133089	0.00286049	0.0025302	0.0116342	0.00212034	0.00137312	0.00293108	0.00189667	0.00168752	0.00895545	0.00887486	0.00721166	0.00468746	0.000921796
PE(18:1_22:6)-H	PE	(18:1_22:6)	788.524	C45 H75 O8 N1 P1	NEG	B	0.0763404	0.0736668	0.0439709	0.0441517	0.0463097	0.0331375	0.0742248	0.252423	0.395319	0.072138	0.0668441	0.0563273	0.0526487	0.247537	0.0486913	0.0790886	0.0697563	0.0927485	0.079884	0.13362	0.0560447	0.130239	0.0531556	0.0271722
PE(18:1e_22:6)-H	PE	(18:1e_22:6)	774.544	C45 H77 O7 N1 P1	NEG	B	0.00115452	0.00133306	0.00117062	0.001118	0.000809871	0.000321779	0.0017207	0.00241076	0.00546779	0.00175188	0.00136076	0.00162914	0.00225436	0.00596842	0.000196351	0.000969557	0.000684703	0.000908426	0.000945134	0.00115941	0.00124715	0.00167601	0.00124391	0.000636308
PE(18:2_18:2)-H	PE	(18:2_18:2)	738.508	C41 H73 O8 N1 P1	NEG	B	0.0507104	0.0276414	0.00622213	0.0230653	0.015332	0.0237313	0.0316209	0.0287856	0.275031	0.036815	0.0204425	0.0241403	0.00719141	0.0439471	0.00366203	0.00643276	0.00488849	0.00871265	0.00971533	0.0195447	0.0155387	0.0221531	0.0102336	0.00303008
PE(18:2_20:4)-H	PE	(18:2_20:4)	762.508	C43 H73 O8 N1 P1	NEG	B	0.098727	0.0907293	0.0592134	0.127742	0.106493	0.122707	0.149831	0.615421	0.736688	0.259962	0.0608337	0.0959393	0.00114629	0.201425	0.00325245	0.0324874	0.0291211	0.00477373	0.0334855	0.0424346	0.0482632	0.103209	0.0485253	0.0381891
PE(18:2_22:6)-H	PE	(18:2_22:6)	786.508	C45 H73 O8 N1 P1	NEG	B	0.0265689	0.00151604	0.00739717	0.00782399	0.00678954	0.0397786	0.019079	0.0765011	0.132483	0.0194189	0.0107376	0.0183944	0.0132247	0.00124911	0.00315156	0.00516115	9.91717e-05	0.00595438	0.00579259	0.0113656	0.0101951	0.019419	0.00918957	0.00260405
PE(19:0_20:4)-H	PE	(19:0_20:4)	780.555	C44 H79 O8 N1 P1	NEG	B	0.00163673	0.00122298	0.000225219	0.000717118	0.000403396	0.000147897	0.00162533	0.00259099	0.00433307	0.00109742	0.000270932	0.000935003	0.000654423	0.00245362	3.26047e-05	0.000325488	8.80393e-06	0.000535308	0.000315515	0.000460168	0.000305162	0.00135707	0.000963189	0.00048229
PE(20:0_20:4)-H	PE	(20:0_20:4)	794.571	C45 H81 O8 N1 P1	NEG	B	0.000480654	0.000220036	2.84454e-05	0.000244495	2.27876e-05	0.000358987	0.000683076	0.000630344	0.00654499	0.000378225	8.58367e-05	0.000300086	0.00105814	0.000362551	2.98888e-05	0.000108095	5.30652e-05	0.000201239	9.85225e-05	0.000872421	0.000718144	0.00044391	0.000766569	0.000721329
PE(20:1_18:1)-H	PE	(20:1_18:1)	770.571	C43 H81 O8 N1 P1	NEG	B	0.0116703	0.00249479	0.00172944	0.00361757	0.00241119	0.00243828	0.00386162	0.0352507	0.0532978	0.00345049	0.00211323	0.0032446	0.00924629	0.0779537	0.0033382	0.00110372	0.00425765	0.00248555	0.00161851	0.0120752	0.00259023	0.00560221	0.00252284	0.00668619
PE(20:1_20:4)-H	PE	(20:1_20:4)	792.555	C45 H79 O8 N1 P1	NEG	B	0.0539429	0.0236411	0.0162281	0.0154273	0.0122226	0.0215549	0.0303727	0.174934	0.218824	0.0509237	0.0210176	0.0233027	0.0140687	0.0475209	0.00656786	0.00828595	0.00918226	0.011184	0.00886476	0.0175193	0.0118374	0.0262214	0.00816869	0.0063824
PE(20:1_22:6)-H	PE	(20:1_22:6)	816.555	C47 H79 O8 N1 P1	NEG	B	0.00131409	0.000851066	8.96952e-05	0.000883189	0.0006601	0.000105587	0.00129529	0.0047649	0.00665048	0.00116849	0.000753517	0.00101455	0.00053592	0.00156051	0.000125531	3.15926e-05	2.53623e-05	0.000288955	0.000272218	0.000600265	0.000642666	0.000634165	0.000651543	0.000231492
PE(20:2_20:4)-H	PE	(20:2_20:4)	790.539	C45 H77 O8 N1 P1	NEG	B	0.000402713	0.000180713	0.000223417	8.07526e-06	8.53201e-05	0.000152142	0.00059647	5.57049e-05	0.00234231	0.000174215	6.9355e-05	0.000168641	0.000707644	0.00452029	0.00145862	0.00215138	0.00291767	0.00248787	0.00212848	0.00216215	0.00218987	0.00332234	0.00126406	0.000178362
PG(16:0_18:1)-H	PG	(16:0_18:1)	747.518	C40 H76 O10 N0 P1	NEG	B	0.0267786	0.0167311	0.00787703	0.0203372	0.0137021	0.0182862	0.023585	0.113167	0.125953	0.0298904	0.011396	0.0145703	0.0191629	0.0702807	0.0175772	0.0218155	0.0162707	0.0197937	0.0148404	0.0358197	0.0228005	0.040259	0.0177835	0.0106216
PG(16:0_18:2)-H	PG	(16:0_18:2)	745.503	C40 H74 O10 N0 P1	NEG	B	0.0308267	0.0219426	0.0115045	0.0178814	0.0124564	0.0208028	0.0266872	0.0931824	0.14221	0.0207611	0.0138565	0.0164266	0.0216352	0.0637414	0.0175968	0.0250459	0.0130071	0.0201529	0.0133688	0.0316891	0.0207741	0.0348406	0.0168486	0.012804
PG(16:0_20:4)-H	PG	(16:0_20:4)	769.503	C42 H74 O10 N0 P1	NEG	B	3.30331e-05	0.000729212	2.87276e-09	5.41526e-05	0.00060345	0.000744605	0.000759844	2.09923e-08	0.000168978	0.00076645	0.000498837	2.37856e-05	0.00129911	0.00460581	0.00175658	0.00315066	0.00115108	0.00136914	3.4789e-05	0.00227797	0.00148083	0.00245318	0.00146856	0.000818257
PG(18:0_18:2)-H	PG	(18:0_18:2)	773.534	C42 H78 O10 N0 P1	NEG	B	0.00171531	0.00482937	0.00303282	0.00339602	0.00352224	0.00145276	0.00494676	0.0158992	0.0152204	0.00447369	0.00420514	0.0023944	0.0018506	0.00280806	0.00210605	0.00101644	0.000670305	0.00098131	2.02247e-05	0.00112162	0.00129546	0.00454033	0.000142806	0.000678272
PG(18:0_18:2)-H	PG	(18:0_18:2)	773.534	C42 H78 O10 N0 P1	NEG	B	0.00185405	0.000914644	0.00120948	0.000589232	0.000497749	0.000414175	0.00106015	0.00115784	0.00543785	0.0012401	0.000157955	0.000308813	0.000157381	0.00212284	0.000200763	0.000602968	0.000402963	0.000249273	0.000154056	0.00120851	0.000705856	0.001072	9.05551e-05	0.000488522
PG(18:1_18:1)-H	PG	(18:1_18:1)	773.534	C42 H78 O10 N0 P1	NEG	B	0.0035064	0.0027606	0.00176386	0.0035874	0.00342471	0.00300212	0.00409688	0.0138224	0.0145333	0.00429882	0.00150772	0.00183898	0.00828317	0.0579036	0.00907584	0.0135094	0.0120261	0.012687	0.0117773	0.0313905	0.0230306	0.0159102	0.00891455	0.0106937
PG(18:1_18:1)-H	PG	(18:1_18:1)	773.534	C42 H78 O10 N0 P1	NEG	B	0.000378912	0.000555596	0.000320785	0.000740976	0.000755739	5.61813e-05	0.000603706	0.00236701	0.00218067	0.000444842	0.000132289	9.9049e-05	0.000266117	0.00758932	0.00198622	0.00295315	0.00241092	0.00121058	0.00186025	0.00215442	0.00141373	0.00422196	0.00147346	0.00160936
PG(18:1_18:2)-H	PG	(18:1_18:2)	771.518	C42 H76 O10 N0 P1	NEG	B	0.00983794	0.00855417	0.00390346	0.00696639	0.00712893	0.00965245	0.0105337	0.0167966	0.0495857	0.00640859	0.00438186	0.00511412	0.0189659	0.127339	0.0111788	0.0310179	0.0181108	0.0229391	0.0230434	0.0601886	0.0431074	0.0565114	0.0124561	0.0146306
PG(18:1_18:2)-H	PG	(18:1_18:2)	771.518	C42 H76 O10 N0 P1	NEG	B	0.00141963	0.00284531	0.000506698	0.0025925	0.00236631	0.00251664	0.00289242	0.00855765	0.0158429	0.000969781	0.00111445	0.000910773	0.00366579	0.0511715	0.00242373	0.00784485	0.00880875	0.00188363	0.00716947	0.0239209	0.0190856	0.0129959	0.00460089	0.00436643
PG(18:1_18:2)-H	PG	(18:1_18:2)	771.518	C42 H76 O10 N0 P1	NEG	B	0.00912299	0.00535691	0.00342127	0.00736244	0.00445632	0.00564786	0.00705192	0.00452442	0.0436478	0.00660231	0.00452628	0.00567238	0.00626367	0.018103	0.000627483	0.00406644	0.00331986	0.00495849	0.000263556	0.008621	0.000264635	0.00997527	0.00441999	0.00451912
PG(18:1_20:4)-H	PG	(18:1_20:4)	795.518	C44 H76 O10 N0 P1	NEG	B	0.00120549	0.00127752	0.000656079	0.00242366	0.00195248	0.00211054	0.00339403	0.00474823	0.00473521	0.00345617	0.00069441	0.000498646	0.0117074	0.05862	0.00641486	0.0155769	0.00958899	0.00657638	0.0113558	0.028206	0.0170122	0.0253556	0.00694505	0.00983793
PG(18:1_22:5)-H	PG	(18:1_22:5)	821.534	C46 H78 O10 N0 P1	NEG	B	0.000852649	0.000122614	5.57215e-05	0.000710809	0.00071774	8.83677e-05	0.000202201	0.000687534	0.00148014	0.000583089	0.000210034	0.000355639	0.00353369	0.0174615	0.00392581	0.00496666	0.00288369	0.00359341	0.00356316	0.00964956	0.0123568	0.00159119	0.010837	0.00785582
PG(18:1_22:6)-H	PG	(18:1_22:6)	819.518	C46 H76 O10 N0 P1	NEG	B	0.0194566	0.0121149	0.00778556	0.019782	0.0142449	0.0174289	0.0329778	0.0786065	0.0820561	0.0338456	0.00747647	0.0154234	0.0269708	0.256848	0.0360767	0.0613392	0.0361096	0.0498078	0.0301815	0.115364	0.0829349	0.0823347	0.0331848	0.0186426
PG(18:2_18:2)-H	PG	(18:2_18:2)	769.503	C42 H74 O10 N0 P1	NEG	B	0.00763456	0.00333715	0.00238904	0.00417049	0.00358817	0.00620334	0.00692652	0.0164829	0.0387624	0.00713307	0.00275094	0.00368654	0.0102532	0.0674011	0.00650695	0.0105403	0.00299317	0.0138485	0.0109818	0.0254449	0.0169149	0.0280359	0.00590561	0.00617573
PG(18:2_18:2)-H	PG	(18:2_18:2)	769.503	C42 H74 O10 N0 P1	NEG	B	0.00339119	0.00255696	0.00105384	0.00160464	0.00120802	0.00184993	0.00298617	0.0083871	0.01553	0.00252091	0.00182076	0.0017118	0.00346367	0.015193	0.00186266	0.00362571	0.00272672	0.00382179	0.00177687	0.00678939	0.00429897	0.00759407	0.00390906	0.00358203
PG(18:2_20:4)-H	PG	(18:2_20:4)	793.503	C44 H74 O10 N0 P1	NEG	B	0.00312947	0.00304519	0.00192056	0.00372981	0.0032648	0.00362601	0.00512627	0.00793466	0.0211469	0.00490046	0.00138077	0.00236101	0.00835875	0.0672955	0.00637879	0.0123415	0.00838121	0.0143728	0.00796583	0.0275969	0.0219614	0.0230097	0.00667702	0.0140607
PG(18:2_22:6)-H	PG	(18:2_22:6)	817.503	C46 H74 O10 N0 P1	NEG	B	0.0465371	0.0335081	0.0233135	0.0382828	0.028816	0.0355823	0.0620698	0.166027	0.286877	0.0475927	0.0333996	0.0355133	0.110226	0.595138	0.0396783	0.0679018	0.0363043	0.114137	0.0326307	0.216518	0.136738	0.176068	0.0404748	0.0722953
PG(20:4_22:6)-H	PG	(20:4_22:6)	841.503	C48 H74 O10 N0 P1	NEG	B	0.00653532	0.00574288	0.00331319	0.00890987	0.00717788	0.00835057	0.00874633	0.0296406	0.0442558	0.00817792	0.0061252	0.00545249	0.0352021	0.211669	0.0240811	0.0385467	0.020011	0.0298422	0.0193682	0.0511593	0.0303247	0.0311302	0.0225453	0.0224721
PG(22:6_22:6)-H	PG	(22:6_22:6)	865.503	C50 H74 O10 N0 P1	NEG	B	0.155802	0.0728686	0.0445163	0.119901	0.0947754	0.125384	0.205607	0.751682	0.986769	0.18393	0.0988699	0.0938818	0.0726728	0.800518	0.0483187	0.0966193	0.0357042	0.117007	0.0281419	0.163646	0.141002	0.177601	0.0804733	0.0537847
PI(16:0_20:3)-H	PI	(16:0_20:3)	859.534	C45 H80 O13 N0 P1	NEG	B	0.00044648	0.00262944	0.0043469	0.00153418	0.00203946	0.00212383	0.00299133	0.0107292	0.0151555	0.00444802	0.00115533	0.000413555	0.000876137	0.000258464	0.00113405	0.000736863	0.000997977	0.000849978	4.37012e-05	0.0017938	0.0013539	0.00165114	0.000442683	2.99685e-05
PI(18:0_20:3)-H	PI	(18:0_20:3)	887.566	C47 H84 O13 N0 P1	NEG	B	0.000147145	4.1871e-05	4.25374e-05	0.000159282	0.000179813	0.000111275	0.000114797	0.00077724	0.000111417	0.000219124	2.67939e-05	8.43129e-05	0.000170643	0.000435579	0.000265357	0.000265496	0.000199394	9.41776e-05	7.73276e-05	0.000145049	0.000292398	4.31345e-05	0.000162963	0.00058379
PI(18:0_22:6)-H	PI	(18:0_22:6)	909.55	C49 H82 O13 N0 P1	NEG	B	0.00132073	0.00145568	0.00173194	0.000284962	0.000358995	0.00108837	0.00171576	0.00504628	0.00786793	0.00184845	0.000424001	0.00144734	0.000635085	0.00169726	0.000476101	0.000446166	1.98473e-09	3.68312e-09	9.74751e-10	0.000796595	5.98296e-10	0.000740893	0.000276277	4.72494e-10
PI(18:1_20:4)-H	PI	(18:1_20:4)	883.534	C47 H80 O13 N0 P1	NEG	B	0.00751854	0.00671134	0.0217887	0.00520964	0.00545887	0.00823814	0.00846918	0.0318635	0.0556955	0.0116701	0.00488036	0.00969697	0.000788616	0.00235775	0.00185889	0.000868542	0.00138965	0.000730617	0.00083789	0.000837489	0.0010879	0.000966203	0.00146549	0.000558147
PS(16:0_22:6)-H	PS	(16:0_22:6)	806.498	C44 H73 O10 N1 P1	NEG	B	0.0192279	0.015069	0.0308514	0.00800936	0.00853378	0.00933918	0.0134919	0.0569593	0.0748323	0.0150578	0.00732599	0.0121081	0.0125846	0.0296357	0.0057821	0.00665714	0.00442835	0.00684824	0.00355284	0.00837778	0.00688352	0.00698891	0.0037336	0.00298964
PS(18:0_22:6)-H	PS	(18:0_22:6)	834.529	C46 H77 O10 N1 P1	NEG	B	0.00792896	0.00577543	0.0243192	0.00682495	0.00582928	0.00552126	0.00646013	0.0327726	0.0350895	0.00838207	0.00551495	0.0067635	0.00568147	0.0190284	0.00588523	0.00283226	0.00383536	0.00369737	0.00214122	0.00352736	0.00369836	0.00273322	0.00301523	0.00219825
PS(18:2_18:2)-H	PS	(18:2_18:2)	782.498	C42 H73 O10 N1 P1	NEG	B	0.00581424	0.00445055	0.00489614	0.0045523	0.00252567	0.00226353	0.00468969	0.0152146	0.0108852	0.00405178	0.00316159	0.00518038	0.00397505	0.00739804	0.00190469	0.00163101	0.000124027	0.00238644	0.00182826	0.0030701	0.00248142	0.00346888	0.00208372	0.00137106
