# Supplementary material for: Ligand dependent interaction between PC-TP and PPARδ mitigates diet-induced hepatic steatosis in male mice
Source: Nat Commun. 2023 May 12;14:2748. doi: 10.1038/s41467-023-38010-w (PMC10182070; doi:10.1038/s41467-023-38010-w)
Supplement: Supplementary file 6 — Source Data [file 41467_2023_38010_MOESM6_ESM.xlsx]

## Sheet: Figure 1A
		# of genes
	PPARδ	41
	Other	56

## Sheet: Figure 1B
		# of genes
	PPARδ	135
	Other	280

## Sheet: Figure 1C
		(-log 10 (padj))
	RXRα	13.8419
	PPARα	10.0192
	LXR	9.32142
	EGR1	5.97112
	NR1I2	4.01042
	RACK7	2.64048
	PPARδ	2.44727
	CEBPα	2.4245
	RARβ	2.2807
	THRα	2.26594

## Sheet: Figure 1D
		(-log 10 (padj))
	PPARα	9.27365
	RXRα	6.14543
	LXR	3.63135
	TCF7	3.63135
	TET1	2.95427
	LXR	2.43612
	RACK7	2.2606
	EZH2	2.15486
	NUCKS1	2.14036
	KDM2B	1.93022

## Sheet: Figure 1E
		(-log 10 (padj))
	Retinol metabolism	7.56463
	Steroid hormone biosynth.	6.10868
	PPAR signaling pathway	3.88669
	Fatty acid degradation	3.57451
	Drug metabolism	3.48306
	Arachidonic acid metabolism	2.42485
	Biosynth. of unsat. fatty acids	2.27673
	Tryptophan metabolism	2.17808
	Primary bile acid biosynth.	1.77909
	ABC transporters	1.52536

## Sheet: Figure 1F
		(-log 10 (padj))
	Retinol metabolism	4.77844
	Drug metabolism	3.23503
	Glyoxylate metabolism	3.02224
	Arginine and proline metabolism	2.82915
	Steroid hormone biosynth.	2.7611
	Nitrogen metabolism	2.08969
	Chemical carcinogenesis	2.03382
	Prion diseases	2.00498
	Ribosome	1.9742
	Arginine biosynth.	1.95192

## Sheet: Figure 2A
		anti- Pc-TP
																ponceau S
		anti- Them2
		anti-gapdh

## Sheet: Figure 2B
	WT-ND						KO-ND						WT-HFD						KO-HFD
BW	26.3	24.3	26.7	25	25.22	23.22	23.8	27	24.6	25.4	24.04	26.74	42.8	47.5	44.52	40	47.6	45.9	36.5	36.5	37.2	35.4	33.21	37
Fat	2.37	2.48	2.42	2.44	3.1	1.94	2.31	4.28	2.9	3.27	3.1	4.1	15.39	21.26	16.85	16.2	22.54	20.8	16.9	16.06	14.5	9.51	10.25	13.51
Lean	22.58	21.09	23.49	21.41	22.15	20.46	20.79	22.12	22.1	21.37	21.1	22	22.62	25.76	23.64	21.5	24.67	23.7	23.13	19.37	25.9	25.18	22.83	23.54
Water	19.81	18.18	20.23	19.88	20.05	18.84	18.2	18.83	18.05	18.54	19.84	18.88	19.08	21.64	20.54	18.5	21.54	20.31	19.94	17.04	22.12	21.27	18.54	21.64

## Sheet: Figure 2C
	GTT		Basal	15	30	60	90	120
	WT	ND	107	293	256	178	161	150
	WT	ND	65	215	131	135	105	94
	WT	ND	118	276	178	153	111	88
	WT	ND	98	246	158	160	121	100
	KO	ND	140	265	222	187	147	131
	KO	ND	183	402	283	210	215	174
	KO	ND	105	256	201	115	122	97
	KO	ND	122	255	201	115	122	97
	KO	ND	113	310	272	191	130	92
	WT	HFD	252	519	389	295	241	233
	WT	HFD	206	502	336	393	294	253
	WT	HFD	211	488	321	228	238	255
	WT	HFD	198	413	309	396	279	231
	KO	HFD	91	398	333	238	128	161
	KO	HFD	202	485	259	210	227	197
	KO	HFD	228	459	391	230	182	162
	KO	HFD	118	356	257	212	168	147

## Sheet: Figure 2D
		ITT		Basal	15	30	60	90	120
		WT	ND	149	135	147	153	138	163
		WT	ND	208	142	95	94	99	101
		WT	ND	207	151	98	100	110	112
		WT	ND	190	155	106	98	122	103
		KO	ND	140	140	105	102	158	150
		KO	ND	199	213	145	147	166	145
		KO	ND	107	219	152	152	200	184
		KO	ND	128	198	141	142	198	187
		WT	HFD	181	135	145	112	188	195
		WT	HFD	219	189	127	199	155	191
		WT	HFD	210	128	129	141	161	191
		WT	HFD	192	171	178	115	189	198
		KO	HFD	199	120	114	106	184	189
		KO	HFD	220	153	113	105	124	190
		KO	HFD	184	120	115	106	137	209
		KO	HFD	227	167	152	102	155	205

[truncated: 66 more sheets: Figure 2E, Figure 2F, Figure 2G, Figure 2H, Figure 3A, Figure 3B, Figure 3C, Figure 3D, Figure 3E, Figure 3F, Figure 3G, Figure 3H, Figure 3I, Figure 3J, Figure 3K, Figure 3L, Figure 4A, Figure 4B, Figure 4C, Figure 4D …]
